# Supplementary material for: A Missense Mutation in the MYBPH Gene Is Associated With Abdominal Fat Traits in Meat-Type Chickens
Source: Front Genet. 2021 Aug 11;12:698163. doi: 10.3389/fgene.2021.698163 (PMC8386115; doi:10.3389/fgene.2021.698163)
Supplement: Supplementary Table 1 — Characterization of all the 947 SNP windows analyzed. [file Table_1.XLSX]

## Sheet: THW
Window	start	end	#SNPs	%Var	Cum%Var	p>0	p>Average	map_pos0	map_posn	chr_Mb	var(ghat)	corr	regr
913	AX-76269195	AX-76273458	1035	0.54	0.54	0.954887	0.689223	22_4000760	22_4676714	22_4	0.065	0.1402	10.51
694	AX-80739684	AX-77116677	370	0.49	1.03	0.731830	0.378446	8_6001191	8_6999562	8_6	0.136	0.2014	10.44
291	AX-76184817	AX-80834733	250	0.42	1.45	0.629073	0.295739	2_94002120	2_94997147	2_94	0.175	0.2653	12.16
259	AX-76125846	AX-76127507	310	0.40	1.85	0.699248	0.380952	2_62001908	2_62998786	2_62	0.257	0.2888	10.92
739	AX-77156054	AX-77159373	622	0.38	2.23	0.842105	0.498747	9_21000594	9_21998754	9_21	0.309	0.3097	10.68
810	AX-75756065	AX-75758603	472	0.33	2.56	0.744361	0.363409	13_5001506	13_5998604	13_5	0.331	0.3179	10.59
183	AX-75366741	AX-75369251	338	0.33	2.89	0.706767	0.365915	1_183004278	1_183998348	1_183	0.402	0.3331	10.06
770	AX-80953574	AX-75667498	589	0.32	3.21	0.867168	0.401002	11_6000357	11_6999911	11_6	0.422	0.3492	10.29
293	AX-76188386	AX-76190331	263	0.31	3.52	0.609023	0.310777	2_96002502	2_96996274	2_96	0.538	0.3620	9.45
786	AX-75728944	AX-75706559	371	0.29	3.81	0.751880	0.335840	12_1009101	12_1999418	12_1	0.557	0.3737	9.59
292	AX-76186670	AX-76188368	191	0.29	4.10	0.568922	0.300752	2_95000038	2_95993890	2_95	0.702	0.3683	8.42
290	AX-76183003	AX-76184807	234	0.29	4.39	0.631579	0.305764	2_93006555	2_93994443	2_93	0.934	0.3593	7.12
905	AX-76240352	AX-76244808	913	0.28	4.67	0.947368	0.538847	21_3001322	21_3998996	21_3	0.943	0.3649	7.20
878	AX-80856316	AX-75922085	684	0.28	4.95	0.892231	0.451128	19_1000224	19_1999134	19_1	0.975	0.3763	7.30
703	AX-77066344	AX-77069002	401	0.28	5.23	0.771930	0.333333	8_15001133	8_15998397	8_15	1055	0.3845	7.17
289	AX-76181012	AX-76182988	255	0.27	5.50	0.588972	0.248120	2_92000457	2_92998761	2_92	1225	0.3783	6.55
184	AX-75369256	AX-75371751	331	0.27	5.77	0.746867	0.353383	1_184000347	1_184995531	1_184	1350	0.3781	6.23
811	AX-75758623	AX-75761205	513	0.26	6.04	0.809524	0.285714	13_6003685	13_6999594	13_6	1411	0.3801	6.13
364	AX-76425239	AX-80867741	361	0.26	6.30	0.739348	0.353383	3_17000437	3_17994012	3_17	1451	0.3921	6.23
912	AX-76266698	AX-76269188	540	0.26	6.56	0.809524	0.365915	22_3000446	22_3999675	22_3	1526	0.3942	6.11
187	AX-75376955	AX-75379538	351	0.26	6.82	0.764411	0.360902	1_187010957	1_187999263	1_187	1535	0.4046	6.25
851	AX-75818864	AX-75822311	568	0.26	7.08	0.842105	0.423559	15_11000837	15_11999795	15_11	1574	0.4126	6.30
787	AX-80938027	AX-75710179	398	0.25	7.33	0.729323	0.353383	12_2000396	12_2990042	12_2	1652	0.4156	6.19
744	AX-75618611	AX-75591874	702	0.25	7.58	0.902256	0.426065	10_1000852	10_1996855	10_1	1642	0.4237	6.33
933	AX-76338842	AX-76343737	998	0.25	7.83	0.939850	0.531328	26_3000141	26_3998650	26_3	1661	0.4260	6.33
907	AX-76249321	AX-76254194	1100	0.25	8.09	0.967419	0.513784	21_5001208	21_5999307	21_5	1665	0.4305	6.39
906	AX-76244817	AX-76249310	979	0.25	8.34	0.944862	0.571429	21_4002065	21_4998273	21_4	1673	0.4346	6.43
881	AX-75928752	AX-75931968	642	0.25	8.58	0.884712	0.478697	19_4000523	19_4998547	19_4	1709	0.4408	6.46
921	AX-76298002	AX-76302335	960	0.25	8.83	0.952381	0.483709	24_1000070	24_1999963	24_1	1729	0.4423	6.44
653	AX-76999569	AX-77025955	386	0.24	9.07	0.701754	0.325815	7_2000697	7_2998804	7_2	1745	0.4450	6.45
939	AX-80911429	AX-80881176	933	0.24	9.31	0.922306	0.513784	27_3000222	27_3997124	27_3	1765	0.4466	6.44
526	AX-76712243	AX-76714172	299	0.24	9.55	0.644110	0.288221	4_67001751	4_67989051	4_67	1863	0.4506	6.32
753	AX-75627837	AX-75570215	713	0.24	9.79	0.909774	0.418546	10_10001841	10_10998251	10_10	1904	0.4521	6.27
917	AX-80764068	AX-76288278	890	0.24	10.03	0.919800	0.523810	23_3000994	23_3997153	23_3	1919	0.4560	6.30
922	AX-76302337	AX-80994951	829	0.24	10.27	0.914787	0.473684	24_2000563	24_2999273	24_2	1960	0.4568	6.25
740	AX-77159379	AX-77162555	593	0.23	10.50	0.862155	0.393484	9_22000680	9_22998001	9_22	2030	0.4564	6.14
842	AX-75826637	AX-75829574	472	0.23	10.73	0.796992	0.385965	15_2000804	15_2999282	15_2	2035	0.4582	6.15
300	AX-75952282	AX-75954329	319	0.23	10.96	0.641604	0.275689	2_103000146	2_103995409	2_103	2151	0.4593	6.00
625	AX-80989649	AX-76903805	480	0.23	11.19	0.796992	0.355890	6_14001935	6_14999572	6_14	2240	0.4627	5.92
867	AX-75890190	AX-75893316	638	0.23	11.41	0.869674	0.446115	18_2033439	18_2999727	18_2	2283	0.4665	5.91
50	AX-75465028	AX-75467094	367	0.23	11.64	0.679198	0.310777	1_50001254	1_50997980	1_50	2333	0.4719	5.92
536	AX-76731829	AX-77281867	342	0.23	11.87	0.691729	0.330827	4_77004078	4_77999527	4_77	2335	0.4780	5.99
758	AX-80848130	AX-80999082	640	0.23	12.10	0.872180	0.406015	10_15000035	10_15998420	10_15	2368	0.4800	5.97
838	AX-75783716	AX-75787468	552	0.23	12.32	0.834586	0.426065	14_14000126	14_14990913	14_14	2450	0.4814	5.89
918	AX-76288289	AX-76292943	838	0.22	12.55	0.914787	0.496241	23_4000469	23_4998607	23_4	2470	0.4833	5.89
254	AX-76116480	AX-76118411	275	0.22	12.76	0.598997	0.255639	2_57004499	2_57994157	2_57	2578	0.4831	5.76
537	AX-76733926	AX-76735902	294	0.22	12.98	0.614035	0.313283	4_78000541	4_78996526	4_78	2621	0.4867	5.76
121	AX-75232570	AX-75234712	361	0.22	13.20	0.719298	0.318296	1_121004601	1_121998086	1_121	2738	0.4862	5.63
880	AX-75925164	AX-75928749	766	0.22	13.42	0.887218	0.458647	19_3000727	19_3999383	19_3	2756	0.4888	5.64
904	AX-76236308	AX-76240350	866	0.21	13.63	0.932331	0.496241	21_2000258	21_2999901	21_2	2785	0.4898	5.62
186	AX-75374377	AX-75376857	351	0.21	13.84	0.689223	0.310777	1_186000674	1_186969404	1_186	2807	0.4928	5.63
711	AX-77087309	AX-77089864	452	0.21	14.04	0.789474	0.345865	8_23003003	8_23999911	8_23	2822	0.4996	5.70
932	AX-76334462	AX-76338838	904	0.21	14.25	0.949875	0.501253	26_2000388	26_2999606	26_2	2837	0.5007	5.69
916	AX-76279738	AX-76283743	788	0.21	14.46	0.907268	0.461153	23_2003312	23_2997170	23_2	2869	0.5030	5.69
870	AX-75899869	AX-75903400	699	0.21	14.66	0.887218	0.423559	18_5003077	18_5998715	18_5	2915	0.5027	5.64
790	AX-75715646	AX-75718564	596	0.20	14.87	0.867168	0.453634	12_5000340	12_5999121	12_5	2950	0.5055	5.64
738	AX-77152841	AX-77156052	513	0.20	15.07	0.804511	0.368421	9_20001952	9_20998960	9_20	3016	0.5069	5.59
923	AX-76306502	AX-76310697	944	0.20	15.27	0.924812	0.466165	24_3000265	24_3999713	24_3	3058	0.5083	5.57
166	AX-75326187	AX-75328559	390	0.20	15.47	0.706767	0.263158	1_166000511	1_166999195	1_166	3103	0.5124	5.57
39	AX-75442740	AX-75444754	378	0.20	15.67	0.701754	0.288221	1_39000098	1_39997444	1_39	3096	0.5176	5.63
879	AX-75922091	AX-75925162	658	0.20	15.87	0.857143	0.408521	19_2000430	19_2999775	19_2	3143	0.5192	5.61
942	AX-76388358	AX-76370875	883	0.20	16.07	0.939850	0.458647	28_24369	28_999295	28_0	3191	0.5198	5.57
848	AX-75844941	AX-75848525	580	0.20	16.27	0.829574	0.368421	15_8003013	15_8999900	15_8	3266	0.5199	5.51
677	AX-77013374	AX-77015909	469	0.20	16.46	0.776942	0.325815	7_26003622	7_26999366	7_26	3277	0.5235	5.54
287	AX-80787742	AX-76179226	300	0.20	16.66	0.654135	0.283208	2_90003701	2_90999856	2_90	3423	0.5222	5.40
175	AX-75347474	AX-75349918	348	0.20	16.85	0.661654	0.288221	1_175003078	1_175996880	1_175	3505	0.5229	5.35
0	AX-75442064	AX-75558810	322	0.19	17.05	0.676692	0.285714	1_10242	1_997412	1_0	3568	0.5257	5.33
871	AX-75903406	AX-75906855	699	0.19	17.24	0.897243	0.406015	18_6000481	18_6999386	18_6	3579	0.5266	5.33
915	AX-76297963	AX-76279728	843	0.19	17.44	0.919800	0.438596	23_1000758	23_1999878	23_1	3575	0.5283	5.35
840	AX-80890773	AX-75816140	267	0.19	17.63	0.626566	0.285714	15_41526	15_998020	15_0	3696	0.5279	5.26
43	AX-75450602	AX-75452720	327	0.19	17.82	0.669173	0.273183	1_43004228	1_43997742	1_43	3721	0.5314	5.28
830	AX-75801378	AX-75804281	584	0.19	18.01	0.829574	0.360902	14_6001464	14_6995656	14_6	3825	0.5314	5.20
862	AX-75876518	AX-75880093	724	0.19	18.20	0.887218	0.385965	17_8000497	17_8999248	17_8	3872	0.5324	5.18
169	AX-75333454	AX-75335748	376	0.19	18.39	0.726817	0.293233	1_169004220	1_169999438	1_169	3870	0.5355	5.21
401	AX-80976982	AX-76504086	360	0.19	18.58	0.716792	0.315789	3_54013109	3_54998896	3_54	3924	0.5373	5.20
938	AX-76354951	AX-76359739	1089	0.19	18.77	0.949875	0.468672	27_2000333	27_2999344	27_2	3950	0.5379	5.18
857	AX-80816921	AX-75862600	708	0.19	18.95	0.862155	0.441103	17_3002015	17_3999541	17_3	3977	0.5390	5.18
539	AX-76738010	AX-76740121	297	0.19	19.14	0.629073	0.298246	4_80000362	4_80992376	4_80	3977	0.5415	5.20
903	AX-76231891	AX-76236305	937	0.18	19.32	0.924812	0.466165	21_1001186	21_1999733	21_1	4013	0.5412	5.17
668	AX-76989542	AX-76992086	428	0.18	19.51	0.756892	0.303258	7_17000545	7_17999298	7_17	3986	0.5438	5.22
834	AX-75814403	AX-75773638	526	0.18	19.69	0.827068	0.360902	14_10000304	14_10999961	14_10	4012	0.5456	5.22
81	AX-75528336	AX-75530324	370	0.18	19.87	0.651629	0.290727	1_81008377	1_81994832	1_81	4090	0.5473	5.18
825	AX-75770939	AX-75789149	676	0.18	20.05	0.872180	0.418546	14_1002891	14_1999306	14_1	4149	0.5474	5.15
781	AX-75646709	AX-75649502	530	0.18	20.23	0.789474	0.363409	11_17002442	11_17997723	11_17	4168	0.5493	5.15
841	AX-75816303	AX-75826631	508	0.18	20.41	0.802005	0.323308	15_1002290	15_1998062	15_1	4280	0.5474	5.07
831	AX-75804296	AX-75807473	620	0.18	20.59	0.867168	0.363409	14_7000562	14_7997901	14_7	4385	0.5466	5.00
764	AX-80789428	AX-75676721	424	0.18	20.77	0.786967	0.330827	11_62065	11_997948	11_0	4485	0.5471	4.95
778	AX-75638287	AX-75641054	576	0.18	20.95	0.849624	0.340852	11_14001094	11_14996123	11_14	4519	0.5484	4.94
173	AX-75342764	AX-75345105	335	0.18	21.12	0.681704	0.270677	1_173005650	1_173997232	1_173	4562	0.5510	4.94
620	AX-76969484	AX-76972187	486	0.18	21.30	0.764411	0.278196	6_9000091	6_9999004	6_9	4630	0.5514	4.91
850	AX-75815525	AX-80882280	528	0.18	21.48	0.794486	0.343358	15_10001717	15_10999147	15_10	4678	0.5520	4.89
609	AX-76878553	AX-76881148	443	0.18	21.65	0.759399	0.313283	5_58001133	5_58996253	5_58	4776	0.5524	4.84
754	AX-75570225	AX-75573803	687	0.18	21.83	0.887218	0.385965	10_11000334	10_11995631	10_11	4813	0.5530	4.83
937	AX-76370676	AX-76354949	724	0.18	22.00	0.897243	0.416040	27_1014447	27_1999479	27_1	4835	0.5541	4.83
944	AX-76374746	AX-76379171	672	0.17	22.18	0.842105	0.360902	28_2000868	28_2999362	28_2	4883	0.5550	4.81
796	AX-75681107	AX-75683877	482	0.17	22.35	0.779449	0.310777	12_11001448	12_11996593	12_11	4965	0.5560	4.78
925	AX-76314943	AX-76319413	778	0.17	22.53	0.859649	0.436090	24_5000105	24_5999010	24_5	4986	0.5568	4.78
908	AX-80972811	AX-76257597	698	0.17	22.70	0.899749	0.443609	21_6001925	21_6815670	21_6	5098	0.5563	4.72
633	AX-80970553	AX-76923653	399	0.17	22.87	0.709273	0.278196	6_22000121	6_22996061	6_22	5147	0.5601	4.73
684	AX-77032014	AX-77034634	438	0.17	23.04	0.761905	0.300752	7_33001480	7_33999284	7_33	5234	0.5606	4.69
859	AX-75865976	AX-80948541	572	0.17	23.22	0.812030	0.330827	17_5001905	17_5999595	17_5	5293	0.5610	4.67
779	AX-75641067	AX-75643905	636	0.17	23.39	0.839599	0.330827	11_15000155	11_15999835	11_15	5329	0.5627	4.67
393	AX-76485056	AX-80893250	356	0.17	23.56	0.701754	0.268170	3_46000857	3_46998703	3_46	5429	0.5625	4.62
399	AX-76497396	AX-76499599	387	0.17	23.73	0.679198	0.295739	3_52002322	3_52998489	3_52	5484	0.5631	4.61
877	AX-75918214	AX-75918559	477	0.17	23.90	0.781955	0.340852	19_8216	19_995529	19_0	5523	0.5634	4.59
732	AX-77134372	AX-77137388	485	0.17	24.06	0.781955	0.340852	9_14001725	9_14997194	9_14	5595	0.5630	4.56
934	AX-76343750	AX-76348255	806	0.16	24.23	0.929825	0.421053	26_4000618	26_4999719	26_4	5610	0.5636	4.56
868	AX-75893328	AX-75896649	634	0.16	24.39	0.879699	0.375940	18_3002958	18_3999218	18_3	5649	0.5639	4.54
757	AX-75580920	AX-75584325	653	0.16	24.55	0.864662	0.373434	10_14000980	10_14998393	10_14	5683	0.5650	4.54
621	AX-76972211	AX-76893643	415	0.16	24.72	0.711779	0.313283	6_10008458	6_10998696	6_10	5786	0.5651	4.50
299	AX-75950372	AX-75952274	342	0.16	24.88	0.669173	0.278196	2_102003739	2_102994576	2_102	5961	0.5652	4.43
924	AX-76310705	AX-76314934	776	0.16	25.04	0.887218	0.363409	24_4001256	24_4997883	24_4	5991	0.5654	4.42
920	AX-80751587	AX-76298000	748	0.16	25.21	0.892231	0.413534	24_8879	24_999869	24_0	6014	0.5661	4.42
314	AX-75978845	AX-75980702	282	0.16	25.37	0.586466	0.255639	2_117000983	2_117995914	2_117	6060	0.5682	4.42
858	AX-75862602	AX-75865967	737	0.16	25.53	0.904762	0.355890	17_4000959	17_4999668	17_4	6114	0.5692	4.41
884	AX-80810554	AX-75942287	650	0.16	25.69	0.844612	0.375940	19_7004176	19_7998991	19_7	6150	0.5704	4.41
584	AX-76820232	AX-76822194	288	0.16	25.85	0.626566	0.255639	5_33000920	5_33998426	5_33	6111	0.5738	4.45
107	AX-75202354	AX-75204749	382	0.16	26.01	0.694236	0.265664	1_107000175	1_107999246	1_107	6197	0.5747	4.42
797	AX-75683891	AX-75686845	520	0.16	26.17	0.814536	0.355890	12_12001263	12_12999312	12_12	6327	0.5745	4.37
751	AX-75621080	AX-75624276	760	0.16	26.33	0.887218	0.390977	10_8002511	10_8999576	10_8	6329	0.5752	4.38
719	AX-77176468	AX-77142357	546	0.16	26.49	0.807018	0.320802	9_1000417	9_1999765	9_1	6378	0.5756	4.37
873	AX-75910435	AX-75914041	734	0.16	26.65	0.902256	0.388471	18_8001465	18_8991930	18_8	6396	0.5758	4.36
725	AX-77177627	AX-77180540	515	0.16	26.81	0.804511	0.320802	9_7000147	9_7998866	9_7	6381	0.5775	4.38
476	AX-76616326	AX-76618090	346	0.16	26.96	0.691729	0.275689	4_17003745	4_17997977	4_17	6444	0.5782	4.36
723	AX-77172117	AX-77174764	495	0.16	27.12	0.789474	0.283208	9_5000912	9_5998634	9_5	6441	0.5794	4.37
895	AX-76226379	AX-76228985	544	0.16	27.27	0.819549	0.305764	20_8001318	20_8999959	20_8	6432	0.5812	4.39
492	AX-76645179	AX-76647420	364	0.16	27.43	0.691729	0.263158	4_33010218	4_33999667	4_33	6537	0.5808	4.35
885	AX-75942294	AX-80948643	647	0.16	27.59	0.847118	0.350877	19_8000233	19_8996860	19_8	6577	0.5807	4.34
472	AX-76609080	AX-76610919	327	0.15	27.74	0.614035	0.223058	4_13000613	4_13999846	4_13	6618	0.5815	4.33
771	AX-75667499	AX-75670508	465	0.15	27.89	0.759399	0.293233	11_7000304	11_7998782	11_7	6680	0.5815	4.31
835	AX-75773644	AX-75777195	652	0.15	28.05	0.847118	0.378446	14_11000915	14_11999159	14_11	6724	0.5816	4.30
182	AX-80919547	AX-80887301	370	0.15	28.20	0.646617	0.235589	1_182001525	1_182870712	1_182	6864	0.5802	4.24
943	AX-76370882	AX-76374736	657	0.15	28.35	0.882205	0.365915	28_1001694	28_1998971	28_1	6913	0.5805	4.23
31	AX-80745502	AX-75427697	372	0.15	28.50	0.666667	0.238095	1_31004761	1_31999153	1_31	6995	0.5816	4.21
793	AX-75724384	AX-75727506	523	0.15	28.65	0.764411	0.315789	12_8001126	12_8998440	12_8	6999	0.5826	4.22
610	AX-76881160	AX-76883004	330	0.15	28.80	0.664160	0.265664	5_59001285	5_59775260	5_59	7185	0.5809	4.15
855	AX-75875253	AX-75856273	646	0.15	28.96	0.879699	0.348371	17_1000299	17_1995452	17_1	7197	0.5814	4.15
561	AX-76891266	AX-76772202	367	0.15	29.11	0.709273	0.228070	5_10003219	5_10999373	5_10	7247	0.5820	4.14
737	AX-77149657	AX-77152821	613	0.15	29.26	0.822055	0.313283	9_19000810	9_19994411	9_19	7304	0.5822	4.13
803	AX-75701814	AX-75704724	557	0.15	29.41	0.799499	0.298246	12_18004438	12_18999471	12_18	7338	0.5827	4.12
674	AX-77005550	AX-77008175	431	0.15	29.56	0.764411	0.300752	7_23001680	7_23991879	7_23	7345	0.5849	4.13
454	AX-76403803	AX-76406310	449	0.15	29.71	0.739348	0.310777	3_107000792	3_107998878	3_107	7366	0.5863	4.14
34	AX-80850516	AX-75434058	399	0.15	29.85	0.709273	0.293233	1_34000181	1_34997356	1_34	7392	0.5873	4.14
664	AX-76979320	AX-76981865	502	0.15	30.00	0.766917	0.298246	7_13000932	7_13996236	7_13	7446	0.5877	4.12
700	AX-77058822	AX-77061166	322	0.15	30.15	0.626566	0.253133	8_12001823	8_12998346	8_12	7634	0.5856	4.06
734	AX-77140311	AX-77143382	508	0.15	30.30	0.804511	0.308271	9_16001716	9_16999606	9_16	7748	0.5853	4.03
914	AX-76290449	AX-76297955	736	0.15	30.44	0.889724	0.403509	23_8243	23_999433	23_0	7782	0.5859	4.02
29	AX-80954776	AX-75423674	370	0.15	30.59	0.726817	0.255639	1_29001510	1_29999595	1_29	7862	0.5860	4.00
636	AX-76928740	AX-80997878	496	0.14	30.73	0.776942	0.323308	6_25001721	6_25999547	6_25	7937	0.5861	3.98
911	AX-76262890	AX-76266695	367	0.14	30.88	0.656642	0.208020	22_2002167	22_2999963	22_2	8040	0.5861	3.96
746	AX-75605604	AX-75608616	696	0.14	31.02	0.874687	0.383459	10_3000312	10_3999639	10_3	8103	0.5857	3.94
802	AX-75698695	AX-75701800	574	0.14	31.17	0.827068	0.315789	12_17000681	12_17999819	12_17	8208	0.5861	3.92
177	AX-75352419	AX-75354850	379	0.14	31.31	0.721804	0.275689	1_177000356	1_177994321	1_177	8267	0.5863	3.91
288	AX-76179231	AX-76181011	259	0.14	31.45	0.576441	0.192982	2_91002179	2_91999701	2_91	8433	0.5849	3.86
724	AX-80927339	AX-77177621	482	0.14	31.60	0.751880	0.270677	9_6006890	9_6998596	9_6	8420	0.5861	3.87
812	AX-75761217	AX-75763885	517	0.14	31.74	0.766917	0.268170	13_7003772	13_7998970	13_7	8471	0.5860	3.86
893	AX-76220737	AX-76223642	476	0.14	31.88	0.769424	0.283208	20_6003648	20_6997363	20_6	8529	0.5865	3.85
755	AX-75573828	AX-75577269	642	0.14	32.03	0.817043	0.358396	10_12003810	10_12973953	10_12	8580	0.5864	3.83
33	AX-75429646	AX-80889601	387	0.14	32.17	0.696742	0.265664	1_33001775	1_33998234	1_33	8627	0.5868	3.83
181	AX-80802935	AX-75364347	345	0.14	32.31	0.684211	0.240602	1_181001172	1_181996465	1_181	8779	0.5852	3.78
82	AX-75530325	AX-75532330	401	0.14	32.45	0.706767	0.245614	1_82001576	1_82993071	1_82	8861	0.5851	3.76
170	AX-75335749	AX-75338059	432	0.14	32.59	0.731830	0.308271	1_170000315	1_170999129	1_170	8954	0.5854	3.75
199	AX-76052995	AX-76071107	328	0.14	32.74	0.684211	0.278196	2_2001466	2_2999225	2_2	8969	0.5871	3.75
527	AX-76714211	AX-76716178	345	0.14	32.88	0.679198	0.293233	4_68001472	4_68997364	4_68	9157	0.5868	3.71
849	AX-75848535	AX-75815518	641	0.14	33.02	0.837093	0.303258	15_9002743	15_9999015	15_9	9216	0.5868	3.70
775	AX-75630040	AX-75632703	528	0.14	33.16	0.804511	0.300752	11_11001215	11_11999242	11_11	9295	0.5875	3.69
869	AX-75896653	AX-75899841	615	0.14	33.30	0.817043	0.343358	18_4001669	18_4993319	18_4	9329	0.5877	3.68
843	AX-75829577	AX-75832516	527	0.14	33.44	0.812030	0.280702	15_3002321	15_3995337	15_3	9352	0.5880	3.68
899	AX-76202398	AX-76205282	551	0.14	33.58	0.847118	0.325815	20_12000087	20_12998691	20_12	9389	0.5880	3.67
40	AX-75444762	AX-75446757	348	0.14	33.72	0.669173	0.258145	1_40001170	1_40996562	1_40	9413	0.5888	3.68
819	AX-75738658	AX-75741110	427	0.14	33.86	0.746867	0.305764	13_14004880	13_14996106	13_14	9465	0.5892	3.67
752	AX-75624285	AX-75627828	684	0.14	33.99	0.829574	0.348371	10_9001929	10_9999999	10_9	9515	0.5890	3.66
305	AX-75961952	AX-75963835	320	0.14	34.13	0.649123	0.258145	2_108000662	2_108999223	2_108	9581	0.5896	3.65
639	AX-76936654	AX-76939327	452	0.14	34.27	0.746867	0.290727	6_28003701	6_28998758	6_28	9651	0.5895	3.63
491	AX-76643038	AX-76645146	354	0.14	34.41	0.654135	0.243108	4_32003023	4_32999605	4_32	9733	0.5894	3.62
155	AX-75303884	AX-75306024	407	0.14	34.54	0.719298	0.285714	1_155000884	1_155998399	1_155	9778	0.5898	3.61
193	AX-80892018	AX-75395719	459	0.14	34.68	0.751880	0.298246	1_193000093	1_193998457	1_193	9802	0.5901	3.61
234	AX-80930378	AX-76084962	300	0.14	34.82	0.639098	0.238095	2_37023380	2_37992884	2_37	9912	0.5903	3.59
702	AX-77063673	AX-77066338	435	0.14	34.95	0.749373	0.263158	8_14000656	8_14999112	8_14	10024	0.5898	3.57
844	AX-75832524	AX-75835551	603	0.14	35.09	0.847118	0.335840	15_4000820	15_4999664	15_4	10051	0.5897	3.56
603	AX-76863849	AX-76866369	451	0.14	35.23	0.776942	0.288221	5_52001366	5_52997823	5_52	10094	0.5901	3.56
769	AX-75661793	AX-75664751	481	0.14	35.36	0.794486	0.320802	11_5000641	11_5998062	11_5	10146	0.5905	3.55
727	AX-77183467	AX-77186480	547	0.14	35.50	0.794486	0.303258	9_9000575	9_9998295	9_9	10156	0.5906	3.55
557	AX-76883064	AX-76884438	245	0.13	35.63	0.568922	0.200501	5_6391342	5_6999673	5_6	10215	0.5912	3.54
860	AX-75869352	AX-75872854	670	0.13	35.77	0.862155	0.320802	17_6001467	17_6998184	17_6	10248	0.5913	3.54
817	AX-75733467	AX-75736036	408	0.13	35.90	0.761905	0.295739	13_12000451	13_12999639	13_12	10200	0.5927	3.55
882	AX-75931975	AX-75935404	618	0.13	36.03	0.794486	0.313283	19_5000557	19_5998521	19_5	10288	0.5926	3.54
624	AX-76898693	AX-80948943	371	0.13	36.17	0.724311	0.273183	6_13000859	6_13999422	6_13	10507	0.5911	3.49
35	AX-75434066	AX-80801444	380	0.13	36.30	0.706767	0.278196	1_35002005	1_35998816	1_35	10572	0.5917	3.48
615	AX-76956195	AX-76958918	439	0.13	36.44	0.756892	0.318296	6_4003421	6_4997675	6_4	10641	0.5918	3.47
716	AX-77100748	AX-77103759	415	0.13	36.57	0.726817	0.238095	8_28001005	8_28995832	8_28	10685	0.5927	3.47
827	AX-75792098	AX-75795328	549	0.13	36.70	0.827068	0.338346	14_3001973	14_3999889	14_3	10763	0.5926	3.46
788	AX-75710195	AX-80808112	449	0.13	36.83	0.764411	0.273183	12_3000599	12_3998803	12_3	10858	0.5922	3.44
731	AX-77131500	AX-77134364	470	0.13	36.97	0.791980	0.315789	9_13000454	9_13998539	9_13	10895	0.5924	3.44
897	AX-76231429	AX-76199821	441	0.13	37.10	0.709273	0.288221	20_10009222	20_10998439	20_10	10911	0.5928	3.44
106	AX-75200013	AX-75202353	363	0.13	37.23	0.676692	0.260652	1_106001479	1_106999692	1_106	11022	0.5930	3.42
760	AX-75591253	AX-80818911	631	0.13	37.36	0.847118	0.308271	10_17001841	10_17999778	10_17	11050	0.5933	3.42
791	AX-75718570	AX-75721391	550	0.13	37.49	0.812030	0.305764	12_6000683	12_6997857	12_6	11084	0.5941	3.42
189	AX-75382166	AX-75384940	447	0.13	37.62	0.701754	0.268170	1_189002387	1_189998004	1_189	11117	0.5946	3.42
813	AX-75763891	AX-75766286	445	0.13	37.75	0.711779	0.255639	13_8000885	13_8998322	13_8	11147	0.5954	3.42
281	AX-76166180	AX-76168043	303	0.13	37.89	0.614035	0.187970	2_84002075	2_84999415	2_84	11195	0.5959	3.41
789	AX-75712996	AX-75715638	444	0.13	38.02	0.736842	0.285714	12_4002400	12_4997551	12_4	11264	0.5958	3.40
347	AX-80947139	AX-76595949	363	0.13	38.15	0.679198	0.233083	3_24281	3_993284	3_0	11321	0.5961	3.39
213	AX-76045154	AX-76046932	352	0.13	38.27	0.646617	0.220551	2_16000151	2_16998562	2_16	11370	0.5970	3.39
239	AX-76091748	AX-76093319	339	0.13	38.40	0.624060	0.218045	2_42004976	2_42998628	2_42	11384	0.5975	3.39
623	AX-76896169	AX-76898688	373	0.13	38.53	0.681704	0.258145	6_12001702	6_12998278	6_12	11550	0.5965	3.36
861	AX-75872863	AX-75876512	667	0.13	38.66	0.839599	0.348371	17_7000143	17_7999150	17_7	11583	0.5966	3.36
403	AX-76506258	AX-76508344	412	0.13	38.79	0.686717	0.253133	3_56000993	3_56999223	3_56	11640	0.5964	3.35
493	AX-76647427	AX-76649302	348	0.13	38.92	0.644110	0.215539	4_34001177	4_34999560	4_34	11743	0.5962	3.33
826	AX-75789153	AX-75792092	624	0.13	39.05	0.837093	0.313283	14_2000438	14_2999263	14_2	11814	0.5961	3.32
829	AX-75798323	AX-75801369	592	0.13	39.18	0.804511	0.320802	14_5000251	14_5997834	14_5	11838	0.5961	3.32
379	AX-76455495	AX-76457387	324	0.13	39.30	0.598997	0.190476	3_32001408	3_32997564	3_32	11928	0.5959	3.30
248	AX-80856159	AX-76109268	188	0.13	39.43	0.538847	0.248120	2_51000883	2_51998771	2_51	11859	0.5986	3.33
795	AX-75678634	AX-75681102	521	0.13	39.56	0.774436	0.290727	12_10001054	12_10998376	12_10	11891	0.5986	3.32
798	AX-75686849	AX-75689704	528	0.13	39.68	0.786967	0.290727	12_13000320	12_13998096	12_13	12010	0.5979	3.30
863	AX-75880094	AX-75883607	556	0.13	39.81	0.812030	0.290727	17_9000660	17_9997363	17_9	11998	0.5987	3.31
720	AX-77142406	AX-80980112	532	0.13	39.94	0.812030	0.305764	9_2001354	9_2998908	9_2	12063	0.5989	3.30
217	AX-76052589	AX-76054414	306	0.13	40.06	0.601504	0.218045	2_20002801	2_20997718	2_20	12260	0.5988	3.27
762	AX-75598675	AX-75602308	599	0.13	40.19	0.837093	0.315789	10_19001184	10_19998197	10_19	12242	0.5998	3.28
538	AX-76735917	AX-76738003	315	0.13	40.32	0.639098	0.255639	4_79003361	4_79998716	4_79	12239	0.6009	3.29
555	AX-76839131	AX-76862215	286	0.13	40.44	0.593985	0.240602	5_4001030	5_4998792	5_4	12281	0.6013	3.29
394	AX-76487262	AX-80998879	399	0.13	40.57	0.726817	0.275689	3_47001081	3_47991191	3_47	12358	0.6008	3.27
750	AX-75618114	AX-80894370	592	0.13	40.70	0.812030	0.325815	10_7000336	10_7998549	10_7	12358	0.6012	3.28
679	AX-77018605	AX-77021244	467	0.13	40.82	0.729323	0.265664	7_28002821	7_28999513	7_28	12365	0.6018	3.28
833	AX-80891149	AX-75814394	576	0.13	40.95	0.817043	0.295739	14_9000607	14_9998401	14_9	12404	0.6017	3.27
794	AX-75727518	AX-75678625	507	0.12	41.07	0.766917	0.290727	12_9002759	12_9998218	12_9	12430	0.6019	3.27
808	AX-75751233	AX-75753649	460	0.12	41.20	0.746867	0.260652	13_3002617	13_3998616	13_3	12519	0.6015	3.26
675	AX-80876459	AX-77010852	371	0.12	41.32	0.721804	0.255639	7_24008497	7_24999666	7_24	12489	0.6028	3.27
628	AX-76908796	AX-76911130	415	0.12	41.44	0.736842	0.260652	6_17000075	6_17999876	6_17	12572	0.6030	3.26
482	AX-76625753	AX-76627710	370	0.12	41.57	0.641604	0.260652	4_23000814	4_23999910	4_23	12630	0.6033	3.25
773	AX-81000384	AX-75676560	518	0.12	41.69	0.807018	0.310777	11_9000127	11_9997375	11_9	12680	0.6034	3.25
214	AX-76046940	AX-76048707	316	0.12	41.81	0.669173	0.255639	2_17003025	2_17998177	2_17	12752	0.6039	3.24
602	AX-76861266	AX-76863845	441	0.12	41.94	0.709273	0.280702	5_51001967	5_51999633	5_51	12784	0.6042	3.24
136	AX-75264533	AX-75266726	412	0.12	42.06	0.711779	0.273183	1_136003219	1_136999919	1_136	12808	0.6045	3.23
756	AX-75577374	AX-75580915	575	0.12	42.18	0.781955	0.305764	10_13002405	10_13999140	10_13	12833	0.6046	3.23
560	AX-76888894	AX-76891254	367	0.12	42.30	0.699248	0.253133	5_9000092	5_9998051	5_9	12917	0.6047	3.22
680	AX-77021256	AX-77023971	402	0.12	42.43	0.699248	0.205514	7_29003303	7_29998961	7_29	13039	0.6040	3.20
32	AX-75427706	AX-75429636	306	0.12	42.55	0.651629	0.220551	1_32004848	1_32996905	1_32	13116	0.6037	3.19
883	AX-75935411	AX-80992049	699	0.12	42.67	0.857143	0.320802	19_6000751	19_6999373	19_6	13137	0.6041	3.19
892	AX-76218120	AX-76220727	492	0.12	42.79	0.796992	0.315789	20_5000651	20_5999452	20_5	13192	0.6044	3.19
722	AX-77169361	AX-77172112	482	0.12	42.91	0.769424	0.280702	9_4000836	9_4999336	9_4	13252	0.6046	3.18
682	AX-77026618	AX-77029293	470	0.12	43.03	0.734336	0.255639	7_31000070	7_31996005	7_31	13350	0.6045	3.17
721	AX-77166702	AX-77169357	490	0.12	43.15	0.786967	0.295739	9_3000364	9_3999700	9_3	13433	0.6043	3.16
902	AX-76237838	AX-76231863	664	0.12	43.27	0.869674	0.295739	21_13225	21_993518	21_0	13444	0.6047	3.16
809	AX-75753673	AX-75756055	440	0.12	43.39	0.754386	0.273183	13_4006314	13_4996964	13_4	13486	0.6044	3.15
176	AX-75349955	AX-75352416	357	0.12	43.51	0.681704	0.248120	1_176009588	1_176999375	1_176	13583	0.6043	3.14
520	AX-76699725	AX-76701900	347	0.12	43.63	0.644110	0.228070	4_61001499	4_61999721	4_61	13693	0.6041	3.13
174	AX-75345123	AX-75347467	340	0.12	43.75	0.664160	0.190476	1_174005292	1_174999542	1_174	13735	0.6046	3.12
866	AX-75916089	AX-80753754	573	0.12	43.87	0.839599	0.305764	18_1000133	18_1868661	18_1	13776	0.6048	3.12
856	AX-75856288	AX-75859397	642	0.12	43.99	0.844612	0.318296	17_2000249	17_2999617	17_2	13797	0.6050	3.12
132	AX-75255758	AX-75257915	388	0.12	44.11	0.689223	0.238095	1_132003945	1_132998333	1_132	13798	0.6055	3.12
845	AX-75835552	AX-75838762	619	0.12	44.23	0.827068	0.290727	15_5000057	15_5999958	15_5	13817	0.6055	3.12
673	AX-77003009	AX-77005539	406	0.12	44.35	0.684211	0.255639	7_22000044	7_22998783	7_22	13849	0.6064	3.12
695	AX-77116686	AX-77119209	479	0.12	44.47	0.766917	0.263158	8_7003352	8_7999901	8_7	13929	0.6062	3.11
667	AX-76986912	AX-76989538	425	0.12	44.59	0.739348	0.240602	7_16000378	7_16998122	7_16	13928	0.6068	3.11
821	AX-75743768	AX-75746342	499	0.12	44.71	0.814536	0.303258	13_16002637	13_16998078	13_16	13936	0.6075	3.12
765	AX-75676960	AX-75654667	452	0.12	44.83	0.701754	0.283208	11_1005255	11_1998079	11_1	13958	0.6079	3.12
745	AX-75592050	AX-75605603	632	0.12	44.95	0.874687	0.315789	10_2001672	10_2999942	10_2	13962	0.6082	3.12
622	AX-80921353	AX-76896151	419	0.12	45.07	0.684211	0.240602	6_11001860	6_11994987	6_11	14130	0.6074	3.09
241	AX-76095058	AX-76096748	333	0.12	45.19	0.583960	0.248120	2_44000126	2_44997161	2_44	14225	0.6073	3.08
324	AX-75997727	AX-80995336	266	0.12	45.31	0.591479	0.223058	2_127001901	2_127991942	2_127	14268	0.6079	3.08
496	AX-76652951	AX-76654779	294	0.12	45.42	0.598997	0.175439	4_37011456	4_37995028	4_37	14317	0.6083	3.08
847	AX-75841555	AX-75844928	598	0.12	45.54	0.814536	0.288221	15_7002111	15_7999932	15_7	14331	0.6084	3.08
801	AX-75695835	AX-75698693	533	0.12	45.66	0.794486	0.298246	12_16004430	12_16999550	12_16	14354	0.6084	3.08
266	AX-76138743	AX-76140671	275	0.12	45.77	0.583960	0.225564	2_69000098	2_69998889	2_69	14476	0.6081	3.06
358	AX-76411724	AX-76415753	243	0.12	45.89	0.548872	0.192982	3_11001927	3_11690099	3_11	14578	0.6081	3.05
774	AX-75676572	AX-75630020	505	0.12	46.01	0.781955	0.268170	11_10000131	11_10995895	11_10	14665	0.6080	3.04
761	AX-75594828	AX-75598665	579	0.12	46.12	0.827068	0.310777	10_18000924	10_18998714	10_18	14699	0.6079	3.04
637	AX-76931386	AX-76934073	478	0.12	46.24	0.756892	0.295739	6_26001701	6_26998783	6_26	14797	0.6076	3.03
828	AX-75795334	AX-75798321	516	0.12	46.36	0.749373	0.273183	14_4001151	14_4999941	14_4	14800	0.6080	3.03
635	AX-80978590	AX-76928735	465	0.12	46.47	0.709273	0.290727	6_24001009	6_24998495	6_24	14879	0.6077	3.02
891	AX-76215398	AX-76218114	504	0.12	46.59	0.802005	0.260652	20_4000143	20_4999255	20_4	14880	0.6082	3.02
683	AX-77029308	AX-77031992	418	0.12	46.70	0.679198	0.250627	7_32001446	7_32990197	7_32	14970	0.6080	3.01
928	AX-76322268	AX-76330134	691	0.12	46.82	0.864662	0.310777	25_1000996	25_1982441	25_1	15013	0.6079	3.00
726	AX-77180545	AX-77183459	490	0.12	46.93	0.746867	0.260652	9_8000477	9_8995857	9_8	15010	0.6081	3.01
645	AX-76952860	AX-76955481	454	0.12	47.05	0.734336	0.245614	6_34000326	6_34999419	6_34	15091	0.6082	3.00
619	AX-76966846	AX-76969472	508	0.11	47.16	0.774436	0.253133	6_8002588	6_8996459	6_8	15174	0.6080	2.99
894	AX-76223652	AX-80862565	475	0.11	47.28	0.766917	0.250627	20_7000004	20_7998579	20_7	15194	0.6082	2.99
705	AX-77071864	AX-77074436	459	0.11	47.39	0.754386	0.278196	8_17001478	8_17995652	8_17	15244	0.6079	2.98
728	AX-77186487	AX-77125528	509	0.11	47.51	0.766917	0.293233	9_10001054	9_10999916	9_10	15269	0.6080	2.98
665	AX-76981885	AX-76984408	468	0.11	47.62	0.771930	0.255639	7_14004685	7_14996520	7_14	15296	0.6083	2.98
261	AX-76129400	AX-76131226	320	0.11	47.74	0.604010	0.213033	2_64002255	2_64995504	2_64	15449	0.6077	2.96
634	AX-76923669	AX-76926114	405	0.11	47.85	0.761905	0.273183	6_23001925	6_23997583	6_23	15521	0.6079	2.95
735	AX-77143390	AX-77146534	482	0.11	47.96	0.761905	0.240602	9_17002720	9_17999967	9_17	15684	0.6070	2.94
235	AX-76084983	AX-76086874	334	0.11	48.08	0.634085	0.233083	2_38001063	2_38993191	2_38	15740	0.6072	2.93
910	AX-76275583	AX-76262871	511	0.11	48.19	0.807018	0.280702	22_1004589	22_1997368	22_1	15823	0.6070	2.92
759	AX-75587771	AX-75591235	657	0.11	48.30	0.834586	0.303258	10_16001397	10_16994329	10_16	15793	0.6076	2.93
452	AX-76399187	AX-80976801	347	0.11	48.42	0.659148	0.195489	3_105013262	3_105999391	3_105	15842	0.6081	2.93
800	AX-75692768	AX-80804166	579	0.11	48.53	0.802005	0.288221	12_15002886	12_15999715	12_15	15866	0.6082	2.92
676	AX-77010858	AX-80914525	386	0.11	48.64	0.706767	0.263158	7_25001370	7_25999993	7_25	15892	0.6088	2.92
540	AX-76740142	AX-76742414	296	0.11	48.75	0.593985	0.245614	4_81001865	4_81996034	4_81	15900	0.6096	2.93
768	AX-80796859	AX-75661779	483	0.11	48.86	0.774436	0.263158	11_4001030	11_4994753	11_4	15943	0.6099	2.93
701	AX-80904286	AX-77063664	406	0.11	48.98	0.681704	0.220551	8_13001030	8_13997664	8_13	16024	0.6097	2.92
559	AX-76886590	AX-80881654	415	0.11	49.09	0.734336	0.260652	5_8000498	5_8993949	5_8	16125	0.6094	2.91
846	AX-75838764	AX-75841551	544	0.11	49.20	0.796992	0.275689	15_6000311	15_6999944	15_6	16108	0.6099	2.91
192	AX-75389936	AX-80769160	393	0.11	49.31	0.721804	0.248120	1_192000815	1_192997114	1_192	16143	0.6102	2.91
782	AX-75649508	AX-75652175	403	0.11	49.42	0.684211	0.245614	11_18001466	11_18994696	11_18	16160	0.6107	2.91
382	AX-76461450	AX-76463579	329	0.11	49.53	0.669173	0.213033	3_35001332	3_35999647	3_35	16221	0.6110	2.91
706	AX-77074451	AX-80901864	432	0.11	49.64	0.671679	0.240602	8_18000933	8_18999870	8_18	16279	0.6106	2.90
608	AX-76876008	AX-76878549	416	0.11	49.75	0.729323	0.268170	5_57000598	5_57999018	5_57	16364	0.6107	2.89
605	AX-76868803	AX-76871185	428	0.11	49.86	0.746867	0.263158	5_54001090	5_54996704	5_54	16436	0.6107	2.88
45	AX-75454837	AX-75456801	364	0.11	49.97	0.676692	0.270677	1_45001631	1_45998217	1_45	16488	0.6109	2.88
70	AX-75507958	AX-75510091	334	0.11	50.08	0.646617	0.240602	1_70004336	1_70995519	1_70	16613	0.6107	2.87
822	AX-75746348	AX-75748793	321	0.11	50.19	0.654135	0.243108	13_17000131	13_17998760	13_17	16607	0.6119	2.88
380	AX-76457394	AX-76459445	380	0.11	50.30	0.661654	0.218045	3_33001857	3_33998952	3_33	16721	0.6115	2.86
807	AX-75739710	AX-75751209	442	0.11	50.41	0.759399	0.265664	13_2000330	13_2994904	13_2	16786	0.6116	2.86
669	AX-76992094	AX-80783946	405	0.11	50.52	0.734336	0.230576	7_18002161	7_18998345	7_18	16753	0.6124	2.87
108	AX-75204753	AX-75206931	433	0.11	50.63	0.709273	0.255639	1_108001430	1_108998468	1_108	16784	0.6123	2.86
686	AX-77037423	AX-77040080	388	0.11	50.74	0.726817	0.238095	7_35001712	7_35996723	7_35	16836	0.6125	2.86
433	AX-77281293	AX-76572304	334	0.11	50.84	0.654135	0.253133	3_86000672	3_86998715	3_86	16830	0.6132	2.86
792	AX-75721401	AX-75724380	477	0.11	50.95	0.739348	0.250627	12_7000142	12_7999889	12_7	16856	0.6135	2.86
165	AX-75323906	AX-80981637	427	0.11	51.06	0.694236	0.218045	1_165000717	1_165999445	1_165	16952	0.6132	2.85
68	AX-75503750	AX-75505919	414	0.11	51.17	0.694236	0.255639	1_68000845	1_68994689	1_68	17016	0.6132	2.85
518	AX-76695469	AX-76697666	324	0.11	51.28	0.624060	0.205514	4_59002947	4_59994412	4_59	17076	0.6135	2.84
818	AX-80898572	AX-75738637	427	0.11	51.38	0.709273	0.248120	13_13000729	13_13996041	13_13	17112	0.6135	2.84
511	AX-76681340	AX-80915809	329	0.11	51.49	0.649123	0.213033	4_52000121	4_52999436	4_52	17126	0.6137	2.84
286	AX-76175392	AX-80760744	293	0.11	51.60	0.593985	0.208020	2_89003787	2_89997478	2_89	17331	0.6129	2.82
392	AX-76482939	AX-76485053	394	0.11	51.71	0.656642	0.235589	3_45000737	3_45998872	3_45	17400	0.6128	2.81
766	AX-75654735	AX-75657293	316	0.11	51.81	0.656642	0.192982	11_2000809	11_2742622	11_2	17423	0.6135	2.82
931	AX-76351429	AX-76334459	662	0.11	51.92	0.839599	0.303258	26_1002598	26_1999851	26_1	17455	0.6136	2.81
799	AX-75689709	AX-75692757	546	0.11	52.03	0.781955	0.283208	12_14000037	12_14999691	12_14	17519	0.6135	2.81
549	AX-76759831	AX-76762135	379	0.11	52.13	0.699248	0.230576	4_90002208	4_90995323	4_90	17565	0.6138	2.80
785	AX-80966751	AX-75728652	366	0.11	52.24	0.694236	0.248120	12_74179	12_998917	12_0	17502	0.6148	2.81
872	AX-75906858	AX-75910430	435	0.11	52.35	0.729323	0.270677	18_7000316	18_7999684	18_7	17552	0.6148	2.81
595	AX-76844663	AX-76846965	385	0.11	52.45	0.681704	0.218045	5_44001572	5_44999656	5_44	17689	0.6144	2.80
874	AX-75914048	AX-75917295	456	0.11	52.56	0.769424	0.248120	18_9007122	18_9994878	18_9	17709	0.6148	2.80
697	AX-77121438	AX-77123616	330	0.11	52.67	0.649123	0.215539	8_9018734	8_9995426	8_9	17734	0.6146	2.80
366	AX-76429317	AX-76431479	356	0.11	52.77	0.669173	0.215539	3_19002818	3_19995136	3_19	17794	0.6146	2.79
178	AX-75354867	AX-75357202	368	0.11	52.88	0.676692	0.218045	1_178002574	1_178999555	1_178	17837	0.6146	2.79
780	AX-75643912	AX-75646702	507	0.11	52.99	0.776942	0.260652	11_16000965	11_16999456	11_16	17871	0.6146	2.78
890	AX-76212732	AX-76215392	541	0.11	53.09	0.796992	0.278196	20_3001105	20_3997580	20_3	17885	0.6147	2.78
475	AX-76614688	AX-76616319	319	0.11	53.20	0.616541	0.192982	4_16001139	4_16998635	4_16	17976	0.6149	2.78
777	AX-75635517	AX-75638281	502	0.11	53.30	0.736842	0.245614	11_13000655	11_13999472	11_13	18047	0.6147	2.77
456	AX-76408704	AX-76411317	412	0.11	53.41	0.709273	0.215539	3_109003989	3_109990022	3_109	18055	0.6151	2.77
940	AX-80787690	AX-76367512	495	0.11	53.52	0.739348	0.245614	27_4108329	27_4999960	27_4	18069	0.6154	2.77
672	AX-77000358	AX-77003003	366	0.11	53.62	0.639098	0.228070	7_21003096	7_21997736	7_21	18066	0.6158	2.77
453	AX-76401399	AX-76403774	384	0.11	53.73	0.694236	0.248120	3_106005694	3_106988576	3_106	18089	0.6162	2.77
516	AX-80768250	AX-76693336	313	0.11	53.83	0.619048	0.213033	4_57000050	4_57999232	4_57	18102	0.6165	2.78
929	AX-76330214	AX-76327397	512	0.11	53.94	0.771930	0.240602	25_2001192	25_2887176	25_2	18188	0.6164	2.77
696	AX-77119213	AX-77121410	349	0.10	54.04	0.651629	0.213033	8_8001874	8_8998934	8_8	18258	0.6161	2.76
185	AX-75371764	AX-75374372	402	0.10	54.15	0.691729	0.275689	1_185000255	1_185998748	1_185	18352	0.6158	2.75
61	AX-80924889	AX-75490719	361	0.10	54.25	0.681704	0.215539	1_61000224	1_61998748	1_61	18397	0.6158	2.75
709	AX-77082133	AX-77084780	445	0.10	54.35	0.724311	0.245614	8_21000699	8_21999361	8_21	18423	0.6158	2.75
387	AX-76472202	AX-76474269	393	0.10	54.46	0.711779	0.238095	3_40000761	3_40999517	3_40	18423	0.6162	2.75
395	AX-76489307	AX-76491355	389	0.10	54.56	0.689223	0.243108	3_48006210	3_48999018	3_48	18501	0.6159	2.74
448	AX-80771733	AX-76392323	398	0.10	54.67	0.664160	0.218045	3_101002649	3_101998645	3_101	18523	0.6162	2.74
473	AX-76610929	AX-76612937	304	0.10	54.77	0.588972	0.218045	4_14004802	4_14994223	4_14	18594	0.6163	2.74
52	AX-80777321	AX-80740505	380	0.10	54.87	0.666667	0.187970	1_52000127	1_52998004	1_52	18676	0.6163	2.73
663	AX-76976894	AX-76979315	428	0.10	54.98	0.714286	0.245614	7_12000277	7_12998677	7_12	18686	0.6166	2.73
156	AX-75306033	AX-75308401	363	0.10	55.08	0.674185	0.228070	1_156000416	1_156996929	1_156	18717	0.6167	2.73
688	AX-77121806	AX-80957708	308	0.10	55.19	0.639098	0.213033	8_13672	8_994827	8_0	18756	0.6170	2.73
37	AX-75438450	AX-80981539	372	0.10	55.29	0.644110	0.240602	1_37000874	1_37996887	1_37	18762	0.6172	2.73
167	AX-75328563	AX-75330994	397	0.10	55.39	0.724311	0.223058	1_167001200	1_167998892	1_167	18793	0.6178	2.73
374	AX-76445225	AX-76447224	363	0.10	55.50	0.699248	0.268170	3_27000210	3_27997762	3_27	18780	0.6186	2.73
114	AX-75217954	AX-75220158	392	0.10	55.60	0.676692	0.233083	1_114010647	1_114999023	1_114	18810	0.6187	2.73
480	AX-76621894	AX-76623807	345	0.10	55.70	0.616541	0.208020	4_21001741	4_21999067	4_21	18907	0.6189	2.73
836	AX-75777206	AX-75780196	531	0.10	55.81	0.741855	0.268170	14_12001799	14_12990825	14_12	18949	0.6191	2.72
195	AX-75398331	AX-75401477	465	0.10	55.91	0.734336	0.258145	1_195003475	1_195995407	1_195	18977	0.6193	2.72
736	AX-77146536	AX-77149650	569	0.10	56.01	0.832080	0.273183	9_18001040	9_18998855	9_18	18994	0.6192	2.72
80	AX-75526275	AX-75528324	378	0.10	56.11	0.666667	0.213033	1_80001060	1_80995276	1_80	19123	0.6190	2.71
715	AX-77097979	AX-77100744	443	0.10	56.21	0.726817	0.253133	8_27000365	8_27999759	8_27	19176	0.6194	2.71
60	AX-80958897	AX-75488712	373	0.10	56.32	0.711779	0.230576	1_60004355	1_60997051	1_60	19251	0.6191	2.70
171	AX-75338061	AX-75340366	435	0.10	56.42	0.726817	0.255639	1_171000120	1_171998865	1_171	19349	0.6189	2.69
772	AX-75670512	AX-75673541	558	0.10	56.52	0.799499	0.283208	11_8001658	11_8996064	11_8	19435	0.6186	2.69
747	AX-75608617	AX-75611864	644	0.10	56.62	0.867168	0.310777	10_4000118	10_4997069	10_4	19432	0.6187	2.69
422	AX-76547133	AX-76549272	407	0.10	56.72	0.741855	0.245614	3_75011314	3_75999748	3_75	19509	0.6185	2.68
662	AX-76974292	AX-76976886	431	0.10	56.82	0.724311	0.253133	7_11000439	7_11996874	7_11	19518	0.6189	2.68
814	AX-75766296	AX-75768749	517	0.10	56.93	0.751880	0.280702	13_9003074	13_9999946	13_9	19580	0.6186	2.68
583	AX-76818418	AX-76820223	205	0.10	57.03	0.518797	0.190476	5_32001226	5_32997980	5_32	19516	0.6200	2.69
900	AX-76205284	AX-80799787	451	0.10	57.13	0.729323	0.270677	20_13000029	20_13995584	20_13	19526	0.6203	2.69
704	AX-77069012	AX-77071861	459	0.10	57.23	0.744361	0.250627	8_16004081	8_16999309	8_16	19592	0.6199	2.68
889	AX-76210118	AX-76212730	522	0.10	57.33	0.766917	0.283208	20_2001696	20_2999939	20_2	19658	0.6200	2.68
512	AX-76683317	AX-76685252	345	0.10	57.43	0.661654	0.215539	4_53005386	4_53996907	4_53	19673	0.6202	2.68
255	AX-76118432	AX-76120366	285	0.10	57.53	0.568922	0.213033	2_58005638	2_58998616	2_58	19780	0.6200	2.67
541	AX-76742429	AX-76744585	308	0.10	57.63	0.621554	0.215539	4_82001647	4_82992049	4_82	19915	0.6197	2.66
642	AX-76944497	AX-76947205	472	0.10	57.73	0.724311	0.285714	6_31001205	6_31996232	6_31	19959	0.6196	2.66
517	AX-76693342	AX-76695453	364	0.10	57.83	0.679198	0.213033	4_58001396	4_58996848	4_58	20010	0.6197	2.65
626	AX-80857570	AX-76906322	407	0.10	57.93	0.681704	0.230576	6_15000973	6_15996678	6_15	20099	0.6194	2.65
69	AX-75505933	AX-75507939	319	0.10	58.03	0.626566	0.200501	1_69000578	1_69990723	1_69	20240	0.6194	2.64
678	AX-77015913	AX-77018597	470	0.10	58.13	0.761905	0.265664	7_27000472	7_27998248	7_27	20240	0.6197	2.64
49	AX-75462976	AX-75465019	396	0.10	58.23	0.666667	0.215539	1_49002211	1_49997561	1_49	20244	0.6200	2.64
644	AX-76949894	AX-76952854	484	0.10	58.33	0.794486	0.248120	6_33001669	6_33995942	6_33	20322	0.6200	2.63
588	AX-76828910	AX-76831098	399	0.10	58.43	0.694236	0.203008	5_37001174	5_37993279	5_37	20374	0.6200	2.63
631	AX-77277315	AX-76918829	464	0.10	58.53	0.756892	0.233083	6_20013603	6_20999470	6_20	20468	0.6198	2.62
307	AX-75965788	AX-75967681	282	0.10	58.63	0.583960	0.195489	2_110000921	2_110995311	2_110	20526	0.6202	2.62
776	AX-75632704	AX-75635513	557	0.10	58.73	0.796992	0.278196	11_12000479	11_12998947	11_12	20573	0.6201	2.62
521	AX-76701915	AX-76703960	289	0.10	58.83	0.631579	0.195489	4_62006273	4_62997901	4_62	20717	0.6197	2.61
44	AX-75452726	AX-75454829	344	0.10	58.93	0.656642	0.215539	1_44001073	1_44997785	1_44	20791	0.6201	2.60
616	AX-76958940	AX-76961669	456	0.10	59.03	0.719298	0.255639	6_5004430	6_5997582	6_5	20872	0.6201	2.60
335	AX-76019167	AX-76021139	313	0.10	59.13	0.624060	0.240602	2_138003722	2_138999926	2_138	20869	0.6206	2.60
172	AX-80961415	AX-75342753	377	0.10	59.23	0.689223	0.197995	1_172002886	1_172999969	1_172	21002	0.6201	2.59
455	AX-76406315	AX-76408690	363	0.10	59.33	0.679198	0.235589	3_108000266	3_108999411	3_108	21023	0.6205	2.59
505	AX-76670042	AX-76671927	382	0.10	59.42	0.676692	0.243108	4_46000232	4_46999868	4_46	21071	0.6207	2.59
323	AX-75995827	AX-75997718	306	0.10	59.52	0.593985	0.215539	2_126002785	2_126997805	2_126	21271	0.6204	2.58
713	AX-77092653	AX-77095317	446	0.10	59.62	0.756892	0.228070	8_25000224	8_25996230	8_25	21294	0.6205	2.58
820	AX-75741122	AX-75743751	425	0.10	59.72	0.684211	0.235589	13_15001871	13_15998451	13_15	21281	0.6209	2.58
219	AX-76056377	AX-81001655	268	0.10	59.82	0.556391	0.177945	2_22138978	2_22996354	2_22	21293	0.6210	2.58
543	AX-76746739	AX-76748856	353	0.10	59.92	0.674185	0.230576	4_84002233	4_84998440	4_84	21326	0.6211	2.58
714	AX-77095327	AX-77097975	404	0.10	60.01	0.681704	0.203008	8_26000275	8_26998071	8_26	21376	0.6208	2.57
733	AX-77137392	AX-77140305	483	0.10	60.11	0.774436	0.248120	9_15000216	9_15999852	9_15	21409	0.6208	2.57
712	AX-80981688	AX-77092646	478	0.10	60.21	0.774436	0.260652	8_24008114	8_24998083	8_24	21464	0.6206	2.57
832	AX-75807478	AX-75810795	566	0.10	60.31	0.796992	0.223058	14_8000346	14_8998930	14_8	21475	0.6208	2.57
638	AX-76934077	AX-76936640	521	0.10	60.40	0.771930	0.265664	6_27000325	6_27999574	6_27	21538	0.6207	2.56
162	AX-80890447	AX-75319988	350	0.10	60.50	0.581454	0.187970	1_162001955	1_162999938	1_162	21540	0.6211	2.56
84	AX-80851594	AX-75536413	409	0.10	60.60	0.716792	0.243108	1_84002231	1_84998915	1_84	21538	0.6218	2.57
355	AX-76558131	AX-80949976	387	0.10	60.69	0.701754	0.245614	3_8003076	3_8999273	3_8	21587	0.6219	2.56
263	AX-76133262	AX-76134968	288	0.10	60.79	0.573935	0.205514	2_66002681	2_66995276	2_66	21684	0.6219	2.56
309	AX-75969679	AX-75971600	291	0.10	60.89	0.588972	0.218045	2_112003482	2_112995482	2_112	21811	0.6217	2.55
71	AX-75510096	AX-75512390	358	0.10	60.98	0.669173	0.197995	1_71000214	1_71996082	1_71	21872	0.6217	2.55
804	AX-75704729	AX-75707423	482	0.10	61.08	0.761905	0.260652	12_19000363	12_19922740	12_19	21898	0.6218	2.54
640	AX-76939331	AX-76941844	482	0.10	61.17	0.746867	0.270677	6_29001552	6_29999184	6_29	21972	0.6215	2.54
146	AX-75285913	AX-75288007	390	0.09	61.27	0.671679	0.197995	1_146011196	1_146999886	1_146	22052	0.6213	2.53
930	AX-76350955	AX-76351418	573	0.09	61.36	0.761905	0.245614	26_13642	26_999374	26_0	22098	0.6213	2.53
298	AX-75948576	AX-80789579	322	0.09	61.46	0.634085	0.208020	2_101001617	2_101998789	2_101	22201	0.6209	2.52
118	AX-75226166	AX-75228303	406	0.09	61.55	0.671679	0.185464	1_118001586	1_118997288	1_118	22237	0.6210	2.52
400	AX-76499605	AX-76501766	316	0.09	61.65	0.641604	0.210526	3_53000640	3_53993477	3_53	22296	0.6211	2.52
671	AX-76997671	AX-77000350	435	0.09	61.74	0.696742	0.240602	7_20004771	7_20999643	7_20	22350	0.6209	2.52
607	AX-76873470	AX-76876003	321	0.09	61.83	0.619048	0.245614	5_56001042	5_56998640	5_56	22420	0.6209	2.51
351	AX-76472329	AX-76493295	386	0.09	61.93	0.676692	0.210526	3_4001560	3_4998769	3_4	22424	0.6212	2.51
79	AX-80785192	AX-75526273	360	0.09	62.02	0.644110	0.208020	1_79001243	1_79999317	1_79	22508	0.6212	2.51
632	AX-76918834	AX-76921213	424	0.09	62.12	0.671679	0.208020	6_21000789	6_21999640	6_21	22566	0.6211	2.50
163	AX-75319993	AX-80870300	216	0.09	62.21	0.486216	0.140351	1_163002258	1_163997718	1_163	22644	0.6210	2.50
246	AX-76103939	AX-76105858	328	0.09	62.30	0.666667	0.213033	2_49000825	2_49995902	2_49	22607	0.6218	2.50
545	AX-76751074	AX-76753045	246	0.09	62.40	0.548872	0.180451	4_86004165	4_86969315	4_86	22686	0.6217	2.50
83	AX-75532336	AX-80780654	420	0.09	62.49	0.694236	0.235589	1_83003713	1_83996167	1_83	22746	0.6216	2.50
692	AX-77109327	AX-77111750	434	0.09	62.59	0.674185	0.258145	8_4001015	8_4992901	8_4	22780	0.6218	2.49
362	AX-76421234	AX-76423342	382	0.09	62.68	0.706767	0.243108	3_15006149	3_15999193	3_15	22837	0.6217	2.49
643	AX-76947214	AX-76949884	516	0.09	62.77	0.781955	0.258145	6_32001747	6_32998116	6_32	22888	0.6217	2.49
604	AX-76866382	AX-76868796	422	0.09	62.87	0.704261	0.228070	5_53006745	5_53998976	5_53	22951	0.6216	2.48
693	AX-77111769	AX-77114193	402	0.09	62.96	0.694236	0.240602	8_5000864	8_5996532	8_5	23007	0.6214	2.48
741	AX-77162565	AX-77165757	401	0.09	63.05	0.696742	0.228070	9_23001311	9_23999904	9_23	23061	0.6213	2.48
386	AX-80897040	AX-76472196	393	0.09	63.15	0.674185	0.235589	3_39000117	3_39997355	3_39	23038	0.6218	2.48
383	AX-80876491	AX-76465799	297	0.09	63.24	0.631579	0.205514	3_36002067	3_36995251	3_36	23099	0.6219	2.48
191	AX-80903350	AX-75389929	313	0.09	63.33	0.611529	0.190476	1_191012183	1_191998530	1_191	23065	0.6225	2.48
627	AX-76906334	AX-76908789	409	0.09	63.42	0.649123	0.233083	6_16002913	6_16997660	6_16	23191	0.6221	2.47
150	AX-75293654	AX-80839246	294	0.09	63.52	0.609023	0.187970	1_150001985	1_150992343	1_150	23209	0.6222	2.47
365	AX-76427200	AX-76429310	383	0.09	63.61	0.686717	0.220551	3_18000047	3_18998324	3_18	23269	0.6222	2.47
898	AX-76199829	AX-76202390	503	0.09	63.70	0.764411	0.263158	20_11001719	20_11996443	20_11	23307	0.6221	2.47
190	AX-75384950	AX-75387543	385	0.09	63.79	0.686717	0.208020	1_190000986	1_190999922	1_190	23293	0.6225	2.47
48	AX-75460979	AX-75462969	417	0.09	63.89	0.674185	0.218045	1_48001833	1_48999249	1_48	23281	0.6229	2.47
660	AX-77053216	AX-77055538	365	0.09	63.98	0.641604	0.190476	7_9002144	7_9998764	7_9	23272	0.6230	2.47
896	AX-76228992	AX-76231415	484	0.09	64.07	0.744361	0.258145	20_9002657	20_9990270	20_9	23272	0.6232	2.47
367	AX-76431489	AX-76433535	388	0.09	64.16	0.686717	0.225564	3_20000278	3_20993819	3_20	23274	0.6234	2.47
767	AX-75657376	AX-75658922	252	0.09	64.25	0.558897	0.137845	11_3327637	11_3998325	11_3	23299	0.6236	2.47
685	AX-77034643	AX-77037412	369	0.09	64.35	0.681704	0.240602	7_34002563	7_34996749	7_34	23328	0.6237	2.47
154	AX-75301687	AX-75303880	366	0.09	64.44	0.661654	0.210526	1_154000670	1_154998176	1_154	23316	0.6241	2.48
630	AX-76913686	AX-76916155	407	0.09	64.53	0.729323	0.220551	6_19001309	6_19923002	6_19	23393	0.6239	2.47
402	AX-76504097	AX-76506252	319	0.09	64.62	0.646617	0.220551	3_55005401	3_55996150	3_55	23454	0.6238	2.47
247	AX-76105872	AX-76107651	228	0.09	64.71	0.493734	0.172932	2_50001247	2_50998670	2_50	23430	0.6246	2.47
337	AX-80959201	AX-76025198	327	0.09	64.80	0.624060	0.210526	2_140001635	2_140995753	2_140	23496	0.6246	2.47
265	AX-76136939	AX-76138741	308	0.09	64.89	0.536341	0.185464	2_68003626	2_68997358	2_68	23546	0.6245	2.46
519	AX-76697681	AX-76699712	306	0.09	64.98	0.598997	0.185464	4_60000075	4_60996461	4_60	23602	0.6247	2.46
558	AX-76884443	AX-76886587	410	0.09	65.07	0.706767	0.208020	5_7002677	5_7997304	5_7	23619	0.6249	2.46
654	AX-77026003	AX-77043202	410	0.09	65.16	0.689223	0.220551	7_3000684	7_3998134	7_3	23655	0.6249	2.46
479	AX-76620254	AX-76621889	269	0.09	65.25	0.591479	0.192982	4_20004361	4_20999751	4_20	23735	0.6248	2.46
546	AX-76753167	AX-76755422	319	0.09	65.34	0.573935	0.208020	4_87021603	4_87998509	4_87	23783	0.6248	2.45
233	AX-76081356	AX-76083258	304	0.09	65.43	0.604010	0.192982	2_36000394	2_36998853	2_36	23820	0.6250	2.45
369	AX-76435509	AX-76437452	352	0.09	65.52	0.626566	0.220551	3_22001404	3_22998440	3_22	23850	0.6252	2.45
30	AX-75423677	AX-80936552	389	0.09	65.61	0.646617	0.187970	1_30001634	1_30998321	1_30	23904	0.6251	2.45
416	AX-76534845	AX-76536757	304	0.09	65.70	0.576441	0.192982	3_69003508	3_69999495	3_69	23907	0.6254	2.45
590	AX-76833320	AX-76835484	349	0.09	65.79	0.691729	0.245614	5_39000466	5_39998360	5_39	23938	0.6255	2.45
123	AX-75237001	AX-75239082	368	0.09	65.88	0.689223	0.215539	1_123022185	1_123999385	1_123	23994	0.6256	2.45
837	AX-80910352	AX-75783708	452	0.09	65.97	0.756892	0.218045	14_13001684	14_13996547	14_13	24077	0.6255	2.44
887	AX-76211705	AX-76230933	360	0.09	66.06	0.626566	0.200501	20_47223	20_999177	20_0	24078	0.6255	2.44
629	AX-76911131	AX-76913678	378	0.09	66.15	0.634085	0.208020	6_18001694	6_18998825	6_18	24201	0.6251	2.43
424	AX-81002219	AX-76553594	336	0.09	66.23	0.639098	0.240602	3_77003653	3_77996188	3_77	24213	0.6253	2.43
188	AX-75379541	AX-75382154	405	0.09	66.32	0.714286	0.230576	1_188000118	1_188998231	1_188	24260	0.6253	2.43
601	AX-76858765	AX-76861249	367	0.09	66.41	0.661654	0.220551	5_50003212	5_50995203	5_50	24340	0.6253	2.43
264	AX-76134980	AX-76136923	285	0.09	66.50	0.576441	0.182957	2_67001880	2_67995557	2_67	24398	0.6254	2.42
212	AX-76043402	AX-76045147	290	0.09	66.59	0.596491	0.197995	2_15002550	2_15995197	2_15	24450	0.6257	2.42
206	AX-76178949	AX-76196976	310	0.09	66.68	0.583960	0.182957	2_9012190	2_9990590	2_9	24517	0.6257	2.42
613	AX-76904812	AX-76929869	419	0.09	66.77	0.706767	0.187970	6_2000729	6_2999246	6_2	24539	0.6257	2.42
262	AX-76131240	AX-76133256	337	0.09	66.85	0.639098	0.220551	2_65002987	2_65999518	2_65	24609	0.6256	2.42
471	AX-76607158	AX-76609077	350	0.09	66.94	0.619048	0.210526	4_12000065	4_12998967	4_12	24667	0.6258	2.41
220	AX-76057875	AX-80905616	324	0.09	67.03	0.614035	0.187970	2_23003810	2_23996304	2_23	24687	0.6260	2.41
16	AX-75318470	AX-80982610	346	0.09	67.12	0.661654	0.192982	1_16002529	1_16994517	1_16	24719	0.6261	2.41
816	AX-75730859	AX-75733464	426	0.09	67.21	0.716792	0.210526	13_11003927	13_11999395	13_11	24676	0.6267	2.42
285	AX-76173554	AX-76175389	277	0.09	67.29	0.561404	0.155388	2_88000219	2_88998286	2_88	24737	0.6268	2.41
666	AX-80870027	AX-80826229	365	0.09	67.38	0.664160	0.203008	7_15002312	7_15999688	7_15	24743	0.6273	2.42
707	AX-77077116	AX-77079632	451	0.09	67.47	0.739348	0.258145	8_19001399	8_19997396	8_19	24776	0.6272	2.41
435	AX-76574546	AX-76576617	347	0.09	67.56	0.606516	0.155388	3_88005738	3_88983251	3_88	24760	0.6276	2.42
618	AX-76964244	AX-76966836	426	0.09	67.64	0.734336	0.215539	6_7001594	6_7998987	6_7	24859	0.6272	2.41
278	AX-76161181	AX-76162979	263	0.09	67.73	0.578947	0.203008	2_81000547	2_81999912	2_81	24983	0.6269	2.40
260	AX-76127522	AX-76129390	323	0.09	67.82	0.626566	0.197995	2_63004924	2_63996713	2_63	25042	0.6268	2.40
597	AX-76849316	AX-76851572	374	0.09	67.90	0.679198	0.215539	5_46000853	5_46999912	5_46	25057	0.6269	2.40
824	AX-75802622	AX-80951848	428	0.09	67.99	0.726817	0.192982	14_50084	14_999797	14_0	25030	0.6274	2.40
670	AX-76994966	AX-76997653	380	0.09	68.07	0.681704	0.218045	7_19000238	7_19998381	7_19	25038	0.6276	2.40
371	AX-76439539	AX-76441508	331	0.09	68.16	0.649123	0.218045	3_24003566	3_24996970	3_24	25077	0.6276	2.40
215	AX-76048709	AX-76050665	287	0.09	68.25	0.583960	0.140351	2_18000346	2_18999782	2_18	25103	0.6277	2.40
258	AX-76124109	AX-76125828	255	0.09	68.33	0.606516	0.187970	2_61003805	2_61992322	2_61	25193	0.6278	2.40
681	AX-77023979	AX-77026616	455	0.09	68.42	0.726817	0.213033	7_30001345	7_30998258	7_30	25255	0.6276	2.39
655	AX-77043215	AX-77045524	407	0.09	68.50	0.694236	0.225564	7_4004880	7_4998023	7_4	25275	0.6277	2.39
945	AX-76379173	AX-76383047	562	0.09	68.59	0.827068	0.228070	28_3000142	28_3988209	28_3	25334	0.6276	2.39
708	AX-80737660	AX-77082129	426	0.09	68.68	0.711779	0.245614	8_20004100	8_20998394	8_20	25363	0.6276	2.39
313	AX-80784915	AX-75978843	285	0.09	68.76	0.566416	0.185464	2_116001330	2_116998389	2_116	25409	0.6279	2.39
656	AX-77045535	AX-77047924	373	0.09	68.85	0.689223	0.203008	7_5002537	7_5999977	7_5	25396	0.6282	2.39
556	AX-80987705	AX-80846004	236	0.09	68.93	0.541353	0.135338	5_5002083	5_5807928	5_5	25462	0.6281	2.38
244	AX-76100256	AX-76101993	324	0.09	69.02	0.624060	0.177945	2_47000713	2_47999595	2_47	25546	0.6278	2.38
302	AX-75956227	AX-75958073	292	0.09	69.10	0.581454	0.170426	2_105004198	2_105992778	2_105	25608	0.6280	2.38
508	AX-76675730	AX-76677626	323	0.09	69.19	0.626566	0.175439	4_49001697	4_49998084	4_49	25635	0.6280	2.38
661	AX-77055549	AX-76974281	331	0.09	69.27	0.631579	0.230576	7_10002707	7_10995068	7_10	25633	0.6282	2.38
352	AX-76493350	AX-76515044	338	0.08	69.36	0.656642	0.210526	3_5001208	3_5999092	3_5	25651	0.6284	2.38
426	AX-76555843	AX-76557961	349	0.08	69.44	0.596491	0.190476	3_79001230	3_79999932	3_79	25671	0.6285	2.38
483	AX-80946871	AX-76629630	321	0.08	69.53	0.629073	0.172932	4_24000906	4_24996950	4_24	25730	0.6286	2.37
25	AX-75413650	AX-75415531	327	0.08	69.61	0.634085	0.182957	1_25056427	1_25998907	1_25	25783	0.6283	2.37
730	AX-77128524	AX-77131493	469	0.08	69.70	0.694236	0.205514	9_12005866	9_12997791	9_12	25790	0.6284	2.37
294	AX-76190339	AX-76192134	303	0.08	69.78	0.606516	0.182957	2_97000549	2_97998490	2_97	25845	0.6283	2.37
398	AX-76495385	AX-76497381	365	0.08	69.86	0.639098	0.192982	3_51000317	3_51994666	3_51	25865	0.6285	2.37
129	AX-75249132	AX-75251229	313	0.08	69.95	0.626566	0.187970	1_129001445	1_129996229	1_129	25888	0.6286	2.37
502	AX-76664243	AX-76666242	364	0.08	70.03	0.651629	0.203008	4_43001322	4_43998491	4_43	25923	0.6286	2.36
552	AX-76773307	AX-76795401	367	0.08	70.12	0.669173	0.205514	5_1003775	5_1994879	5_1	25935	0.6289	2.37
594	AX-76842460	AX-76844656	288	0.08	70.20	0.578947	0.155388	5_43001408	5_43998349	5_43	25982	0.6290	2.36
415	AX-76532715	AX-76534833	350	0.08	70.28	0.634085	0.187970	3_68000513	3_68998202	3_68	26031	0.6289	2.36
547	AX-77281941	AX-76757683	318	0.08	70.37	0.626566	0.190476	4_88006320	4_88998944	4_88	26099	0.6288	2.36
117	AX-75224150	AX-75226154	284	0.08	70.45	0.571429	0.210526	1_117006518	1_117996403	1_117	26116	0.6288	2.36
133	AX-75257921	AX-75260039	400	0.08	70.53	0.651629	0.195489	1_133002233	1_133996605	1_133	26149	0.6289	2.36
499	AX-76658571	AX-76660524	338	0.08	70.61	0.614035	0.162907	4_40001790	4_40998594	4_40	26232	0.6287	2.35
85	AX-75536415	AX-75538505	359	0.08	70.70	0.654135	0.210526	1_85000672	1_85998899	1_85	26250	0.6290	2.35
119	AX-75228323	AX-75230433	325	0.08	70.78	0.664160	0.197995	1_119003727	1_119999736	1_119	26306	0.6289	2.35
420	AX-76543013	AX-76545096	337	0.08	70.86	0.651629	0.177945	3_73000044	3_73996184	3_73	26385	0.6287	2.34
578	AX-76807267	AX-76809418	438	0.08	70.94	0.689223	0.218045	5_27000696	5_27998417	5_27	26398	0.6287	2.34
179	AX-75357208	AX-75359587	331	0.08	71.03	0.636591	0.205514	1_179001074	1_179999169	1_179	26423	0.6288	2.34
2	AX-75388169	AX-75421261	379	0.08	71.11	0.686717	0.200501	1_2000227	1_2999255	1_2	26479	0.6288	2.34
240	AX-76093327	AX-76095049	312	0.08	71.19	0.639098	0.182957	2_43002708	2_43994845	2_43	26554	0.6289	2.34
428	AX-76560100	AX-76562262	333	0.08	71.27	0.609023	0.190476	3_81008610	3_81995646	3_81	26581	0.6290	2.34
577	AX-76805156	AX-80804629	377	0.08	71.35	0.674185	0.218045	5_26000520	5_26995578	5_26	26585	0.6291	2.34
488	AX-76637448	AX-76639384	333	0.08	71.43	0.586466	0.172932	4_29000748	4_29994795	4_29	26636	0.6290	2.33
617	AX-76961681	AX-76964240	402	0.08	71.51	0.694236	0.203008	6_6001033	6_6998658	6_6	26721	0.6289	2.33
377	AX-76451411	AX-76453354	386	0.08	71.60	0.706767	0.213033	3_30000897	3_30993376	3_30	26765	0.6289	2.33
919	AX-76292964	AX-76296024	371	0.08	71.68	0.641604	0.195489	23_5004587	23_5773936	23_5	26802	0.6289	2.33
579	AX-76809422	AX-76811788	391	0.08	71.76	0.656642	0.203008	5_28000344	5_28996407	5_28	26791	0.6292	2.33
20	AX-75403365	AX-75405406	356	0.08	71.84	0.669173	0.170426	1_20003201	1_20999694	1_20	26843	0.6291	2.33
425	AX-76553610	AX-76555840	367	0.08	71.92	0.659148	0.215539	3_78003719	3_78999327	3_78	26894	0.6290	2.32
326	AX-76001659	AX-76003640	295	0.08	72.00	0.586466	0.182957	2_129000006	2_129996848	2_129	26918	0.6290	2.32
342	AX-76033401	AX-76035583	345	0.08	72.08	0.659148	0.213033	2_145001359	2_145998779	2_145	26954	0.6289	2.32
321	AX-75991876	AX-75993845	186	0.08	72.16	0.443609	0.130326	2_124006387	2_124988511	2_124	27042	0.6287	2.32
86	AX-75538520	AX-75540698	361	0.08	72.24	0.684211	0.225564	1_86005235	1_86998417	1_86	27081	0.6289	2.31
47	AX-75458799	AX-75460976	398	0.08	72.32	0.679198	0.205514	1_47003874	1_47999987	1_47	27113	0.6290	2.31
589	AX-76831115	AX-76833315	396	0.08	72.40	0.721804	0.208020	5_38000437	5_38996916	5_38	27130	0.6291	2.31
153	AX-75299353	AX-75301681	383	0.08	72.48	0.641604	0.200501	1_153001383	1_153997625	1_153	27113	0.6293	2.31
231	AX-76077964	AX-76079680	296	0.08	72.56	0.661654	0.195489	2_34003561	2_34996555	2_34	27122	0.6294	2.31
57	AX-75480274	AX-75482405	342	0.08	72.64	0.604010	0.162907	1_57000875	1_57997976	1_57	27189	0.6292	2.31
606	AX-76871190	AX-76873458	357	0.08	72.72	0.666667	0.197995	5_55000427	5_55995825	5_55	27212	0.6293	2.31
575	AX-76800731	AX-76802893	381	0.08	72.80	0.676692	0.190476	5_24000730	5_24999191	5_24	27221	0.6294	2.31
691	AX-77106901	AX-77109318	382	0.08	72.88	0.676692	0.180451	8_3004797	8_3998456	8_3	27219	0.6296	2.31
26	AX-75415537	AX-75417581	359	0.08	72.96	0.691729	0.210526	1_26002113	1_26999593	1_26	27305	0.6293	2.31
414	AX-80870831	AX-76532713	411	0.08	73.04	0.724311	0.210526	3_67008185	3_67999348	3_67	27364	0.6293	2.30
574	AX-76798610	AX-76800727	381	0.08	73.12	0.691729	0.187970	5_23001333	5_23999258	5_23	27377	0.6295	2.30
137	AX-75266727	AX-80848722	369	0.08	73.19	0.661654	0.228070	1_137000784	1_137999605	1_137	27409	0.6297	2.30
596	AX-76846976	AX-76849314	378	0.08	73.27	0.701754	0.210526	5_45004270	5_45999760	5_45	27417	0.6297	2.30
36	AX-75436321	AX-75438444	341	0.08	73.35	0.666667	0.177945	1_36002323	1_36996568	1_36	27448	0.6298	2.30
303	AX-75958088	AX-75960054	288	0.08	73.43	0.581454	0.172932	2_106002057	2_106999646	2_106	27510	0.6299	2.30
301	AX-75954338	AX-75956218	287	0.08	73.51	0.533835	0.182957	2_104002020	2_104998000	2_104	27574	0.6300	2.30
600	AX-80998559	AX-76858740	362	0.08	73.59	0.716792	0.177945	5_49000452	5_49996005	5_49	27619	0.6299	2.30
304	AX-75960061	AX-75961944	346	0.08	73.67	0.646617	0.215539	2_107004694	2_107995223	2_107	27642	0.6302	2.30
105	AX-75197748	AX-75200004	391	0.08	73.74	0.699248	0.170426	1_105000541	1_105997476	1_105	27754	0.6300	2.29
391	AX-76480750	AX-76482937	313	0.08	73.82	0.606516	0.177945	3_44001824	3_44999285	3_44	27779	0.6299	2.29
245	AX-76101999	AX-80884450	327	0.08	73.90	0.624060	0.177945	2_48002673	2_48999819	2_48	27809	0.6299	2.29
417	AX-76536763	AX-76538578	263	0.08	73.98	0.581454	0.172932	3_70002059	3_70995675	3_70	27787	0.6303	2.29
6	AX-75486906	AX-75508175	344	0.08	74.06	0.636591	0.205514	1_6001978	1_6999769	1_6	27809	0.6305	2.29
350	AX-76451448	AX-76472287	392	0.08	74.14	0.709273	0.195489	3_3003383	3_3999518	3_3	27824	0.6306	2.29
334	AX-76017149	AX-76019158	285	0.08	74.21	0.598997	0.175439	2_137005397	2_137998431	2_137	27841	0.6309	2.29
336	AX-80925548	AX-80866862	329	0.08	74.29	0.583960	0.175439	2_139006761	2_139999004	2_139	27852	0.6310	2.29
361	AX-76419301	AX-80934279	313	0.08	74.37	0.604010	0.177945	3_14005101	3_14999520	3_14	27940	0.6308	2.29
481	AX-76623815	AX-76625748	354	0.08	74.45	0.666667	0.187970	4_22003900	4_22997628	4_22	27979	0.6309	2.28
390	AX-76478612	AX-76480744	339	0.08	74.52	0.601504	0.162907	3_43000680	3_43998113	3_43	28017	0.6309	2.28
587	AX-76826628	AX-76828904	370	0.08	74.60	0.679198	0.187970	5_36007779	5_36999672	5_36	28054	0.6311	2.28
328	AX-76005622	AX-76007646	316	0.08	74.68	0.581454	0.177945	2_131000463	2_131999754	2_131	28052	0.6313	2.28
544	AX-76748871	AX-80971128	381	0.08	74.76	0.669173	0.225564	4_85005728	4_85998919	4_85	28091	0.6314	2.28
489	AX-76639391	AX-76641202	312	0.08	74.83	0.604010	0.195489	4_30000957	4_30999840	4_30	28119	0.6313	2.28
158	AX-75310490	AX-75312450	288	0.08	74.91	0.556391	0.170426	1_158000773	1_158998005	1_158	28211	0.6310	2.28
322	AX-75993864	AX-75995809	247	0.08	74.99	0.531328	0.145363	2_125000130	2_125996039	2_125	28324	0.6308	2.27
65	AX-75497117	AX-75499296	353	0.08	75.06	0.679198	0.197995	1_65000069	1_65997098	1_65	28363	0.6307	2.27
494	AX-76649319	AX-80863032	331	0.08	75.14	0.604010	0.200501	4_35008890	4_35999840	4_35	28393	0.6308	2.27
523	AX-76706218	AX-76708234	276	0.08	75.22	0.556391	0.180451	4_64006402	4_64999734	4_64	28542	0.6304	2.26
423	AX-80797731	AX-76551412	353	0.08	75.29	0.666667	0.182957	3_76001617	3_76997113	3_76	28574	0.6305	2.26
749	AX-75615079	AX-75618110	527	0.08	75.37	0.769424	0.192982	10_6029693	10_6999012	10_6	28576	0.6306	2.26
59	AX-75484591	AX-75486655	357	0.08	75.45	0.666667	0.195489	1_59000685	1_59999797	1_59	28593	0.6307	2.26
103	AX-75193294	AX-75195525	303	0.08	75.52	0.586466	0.172932	1_103001077	1_103999481	1_103	28598	0.6307	2.26
474	AX-76612949	AX-76614686	287	0.08	75.60	0.563910	0.170426	4_15000769	4_15999159	4_15	28662	0.6308	2.26
104	AX-75195528	AX-80870500	322	0.08	75.68	0.691729	0.170426	1_104001018	1_104917298	1_104	28682	0.6308	2.26
447	AX-76600844	AX-76389951	371	0.08	75.75	0.684211	0.225564	3_100001846	3_100996655	3_100	28693	0.6309	2.26
585	AX-76822205	AX-76824405	304	0.08	75.83	0.616541	0.197995	5_34003454	5_34981535	5_34	28671	0.6313	2.26
144	AX-75281539	AX-75283751	380	0.08	75.91	0.666667	0.220551	1_144000086	1_144999110	1_144	28699	0.6314	2.26
410	AX-76521914	AX-76523874	307	0.08	75.98	0.581454	0.177945	3_63009968	3_63997299	3_63	28775	0.6312	2.25
418	AX-76538591	AX-76540840	378	0.08	76.06	0.676692	0.210526	3_71001121	3_71998408	3_71	28788	0.6313	2.25
525	AX-76710337	AX-76712237	272	0.08	76.13	0.604010	0.190476	4_66009577	4_66998777	4_66	28855	0.6312	2.25
652	AX-80952657	AX-76999535	314	0.08	76.21	0.566416	0.203008	7_1026633	7_1999224	7_1	28879	0.6313	2.25
563	AX-76774441	AX-76776557	276	0.08	76.29	0.583960	0.160401	5_12007378	5_12996601	5_12	28907	0.6315	2.25
15	AX-75298147	AX-75318414	336	0.08	76.36	0.614035	0.180451	1_15000921	1_15999960	1_15	28957	0.6315	2.25
51	AX-75467097	AX-75469225	351	0.08	76.44	0.676692	0.182957	1_51000434	1_51997357	1_51	29051	0.6312	2.24
356	AX-80857962	AX-76601222	333	0.08	76.51	0.598997	0.203008	3_9000982	3_9999622	3_9	29050	0.6313	2.24
122	AX-75234720	AX-75236982	344	0.08	76.59	0.646617	0.182957	1_122000993	1_122995823	1_122	29140	0.6313	2.24
22	AX-75407465	AX-75409474	358	0.08	76.67	0.694236	0.205514	1_22002398	1_22988765	1_22	29191	0.6312	2.24
238	AX-76090186	AX-76091743	299	0.08	76.74	0.588972	0.172932	2_41001878	2_41998364	2_41	29190	0.6314	2.24
378	AX-76453368	AX-76455492	409	0.08	76.82	0.681704	0.182957	3_31000133	3_31998824	3_31	29230	0.6315	2.24
139	AX-75271213	AX-80869221	368	0.08	76.89	0.619048	0.177945	1_139001905	1_139951166	1_139	29239	0.6315	2.24
427	AX-76557964	AX-76560078	367	0.08	76.97	0.636591	0.177945	3_80000782	3_80997934	3_80	29268	0.6315	2.24
115	AX-80736640	AX-75222160	339	0.08	77.04	0.636591	0.187970	1_115001140	1_115999819	1_115	29315	0.6315	2.23
237	AX-76088554	AX-76090182	305	0.08	77.12	0.631579	0.197995	2_40007952	2_40999399	2_40	29323	0.6316	2.23
338	AX-76025212	AX-76027290	273	0.08	77.19	0.563910	0.172932	2_141004918	2_141992858	2_141	29340	0.6316	2.23
145	AX-75283753	AX-75285885	388	0.08	77.27	0.721804	0.200501	1_145000054	1_145998774	1_145	29408	0.6315	2.23
357	AX-76601274	AX-76411549	319	0.08	77.34	0.598997	0.182957	3_10001439	3_10995437	3_10	29423	0.6317	2.23
354	AX-76536799	AX-76558037	357	0.08	77.42	0.596491	0.172932	3_7002535	3_7998141	3_7	29453	0.6318	2.23
242	AX-76096769	AX-80875011	327	0.08	77.49	0.606516	0.195489	2_45009480	2_45999159	2_45	29472	0.6318	2.23
710	AX-77084787	AX-77087303	434	0.08	77.57	0.709273	0.208020	8_22002669	8_22999947	8_22	29452	0.6321	2.23
124	AX-80944752	AX-75241175	367	0.07	77.64	0.654135	0.195489	1_124002754	1_124996146	1_124	29486	0.6320	2.23
375	AX-76447234	AX-76449330	331	0.07	77.72	0.606516	0.180451	3_28001025	3_28998185	3_28	29444	0.6326	2.23
38	AX-80867991	AX-75442738	377	0.07	77.79	0.671679	0.197995	1_38002174	1_38998289	1_38	29486	0.6326	2.23
614	AX-76929893	AX-76956125	410	0.07	77.87	0.636591	0.213033	6_3000060	6_3999959	6_3	29544	0.6324	2.23
332	AX-76013175	AX-76015162	310	0.07	77.94	0.634085	0.172932	2_135000313	2_135950768	2_135	29537	0.6325	2.23
815	AX-75768756	AX-75730844	379	0.07	78.02	0.681704	0.195489	13_10002778	13_10997692	13_10	29539	0.6326	2.23
551	AX-76847262	AX-76773218	314	0.07	78.09	0.609023	0.192982	5_29775	5_999985	5_0	29561	0.6328	2.23
135	AX-75262202	AX-75264523	416	0.07	78.17	0.684211	0.180451	1_135001292	1_135998934	1_135	29565	0.6331	2.23
580	AX-76811799	AX-76814089	313	0.07	78.24	0.624060	0.190476	5_29000354	5_29995193	5_29	29602	0.6331	2.23
457	AX-76411350	AX-76414019	407	0.07	78.31	0.676692	0.200501	3_110000758	3_110996486	3_110	29624	0.6332	2.23
528	AX-76716183	AX-76718068	315	0.07	78.39	0.639098	0.167920	4_69000658	4_69993865	4_69	29660	0.6333	2.23
218	AX-76054421	AX-76055990	252	0.07	78.46	0.521303	0.162907	2_21000558	2_21901484	2_21	29735	0.6331	2.22
230	AX-80907431	AX-76077955	273	0.07	78.54	0.546366	0.175439	2_33007107	2_33998193	2_33	29775	0.6332	2.22
888	AX-76231050	AX-76210104	391	0.07	78.61	0.664160	0.213033	20_1003560	20_1996832	20_1	29790	0.6334	2.22
443	AX-76592080	AX-76594208	390	0.07	78.68	0.611529	0.157895	3_96001250	3_96996738	3_96	29814	0.6335	2.22
207	AX-76197197	AX-75967023	291	0.07	78.76	0.566416	0.160401	2_10001868	2_10998597	2_10	29864	0.6334	2.22
130	AX-75251243	AX-75253553	299	0.07	78.83	0.639098	0.172932	1_130001965	1_130998727	1_130	29878	0.6335	2.22
143	AX-75279124	AX-75281531	345	0.07	78.91	0.659148	0.185464	1_143002040	1_143996388	1_143	29889	0.6335	2.22
687	AX-77040088	AX-77042318	276	0.07	78.98	0.576441	0.180451	7_36000235	7_36878976	7_36	29932	0.6333	2.22
522	AX-76703975	AX-76706193	291	0.07	79.05	0.601504	0.190476	4_63002352	4_63994771	4_63	30020	0.6331	2.21
434	AX-76572311	AX-76574531	356	0.07	79.13	0.686717	0.180451	3_87003977	3_87996181	3_87	30013	0.6334	2.21
201	AX-76088828	AX-76105953	360	0.07	79.20	0.596491	0.167920	2_4001148	2_4998859	2_4	30010	0.6336	2.21
134	AX-75260051	AX-75262196	329	0.07	79.27	0.644110	0.205514	1_134001864	1_134997824	1_134	30067	0.6335	2.21
168	AX-75331020	AX-75333435	360	0.07	79.35	0.659148	0.197995	1_168012741	1_168997872	1_168	30028	0.6341	2.22
295	AX-76192144	AX-76194112	297	0.07	79.42	0.606516	0.162907	2_98001528	2_98996645	2_98	30144	0.6337	2.21
864	AX-75883613	AX-75854187	326	0.07	79.49	0.631579	0.185464	17_10000343	17_10922105	17_10	30153	0.6338	2.21
277	AX-76159332	AX-76161176	274	0.07	79.56	0.573935	0.180451	2_80003122	2_80997612	2_80	30265	0.6334	2.21
510	AX-76679463	AX-76681338	298	0.07	79.64	0.586466	0.170426	4_51000243	4_51999782	4_51	30253	0.6337	2.21
406	AX-76513065	AX-76515281	372	0.07	79.71	0.666667	0.192982	3_59001175	3_59998508	3_59	30281	0.6337	2.21
484	AX-76629642	AX-76631666	337	0.07	79.78	0.634085	0.165414	4_25001584	4_25997367	4_25	30343	0.6337	2.20
729	AX-77125529	AX-77128503	397	0.07	79.85	0.691729	0.192982	9_11000117	9_11998979	9_11	30371	0.6337	2.20
10	AX-75192652	AX-75214866	276	0.07	79.93	0.583960	0.170426	1_10002413	1_10995367	1_10	30399	0.6337	2.20
140	AX-75273649	AX-75275453	323	0.07	80.00	0.626566	0.187970	1_140120364	1_140998078	1_140	30393	0.6338	2.20
442	AX-76589889	AX-76592077	361	0.07	80.07	0.636591	0.197995	3_95003778	3_95999172	3_95	30400	0.6339	2.20
131	AX-75184993	AX-75255743	321	0.07	80.14	0.619048	0.182957	1_131002927	1_131997291	1_131	30415	0.6341	2.20
147	AX-75288017	AX-75290173	303	0.07	80.21	0.588972	0.177945	1_147004654	1_147991671	1_147	30475	0.6339	2.20
598	AX-76851578	AX-76853701	284	0.07	80.29	0.561404	0.160401	5_47003017	5_47999085	5_47	30475	0.6340	2.20
112	AX-80828874	AX-80762839	355	0.07	80.36	0.664160	0.170426	1_112001615	1_112998790	1_112	30513	0.6340	2.20
224	AX-76065217	AX-76067085	165	0.07	80.43	0.426065	0.152882	2_27034337	2_27992309	2_27	30547	0.6340	2.20
451	AX-76396829	AX-76399164	353	0.07	80.50	0.636591	0.170426	3_104001315	3_104984655	3_104	30538	0.6344	2.20
282	AX-76168065	AX-76170027	306	0.07	80.57	0.631579	0.200501	2_85007540	2_85992348	2_85	30611	0.6345	2.20
469	AX-76603282	AX-76605292	329	0.07	80.64	0.568922	0.150376	4_10005906	4_10997575	4_10	30630	0.6345	2.20
46	AX-75456811	AX-75458786	323	0.07	80.72	0.629073	0.190476	1_46003333	1_46999340	1_46	30643	0.6346	2.20
87	AX-75540704	AX-75542731	326	0.07	80.79	0.631579	0.187970	1_87001768	1_87996115	1_87	30681	0.6348	2.19
385	AX-76467890	AX-76469968	364	0.07	80.86	0.634085	0.180451	3_38013160	3_38995535	3_38	30708	0.6348	2.19
149	AX-75291888	AX-75293643	276	0.07	80.93	0.556391	0.137845	1_149008073	1_149996423	1_149	30735	0.6349	2.19
28	AX-75419723	AX-75421670	331	0.07	81.00	0.664160	0.177945	1_28003314	1_28999249	1_28	30833	0.6347	2.19
110	AX-75208986	AX-75211159	368	0.07	81.07	0.651629	0.205514	1_110000973	1_110999112	1_110	30912	0.6344	2.19
312	AX-75975233	AX-75977105	304	0.07	81.14	0.596491	0.200501	2_115004723	2_115999263	2_115	30948	0.6345	2.18
94	AX-75555247	AX-75557181	314	0.07	81.21	0.581454	0.170426	1_94002604	1_94997391	1_94	30929	0.6346	2.19
421	AX-76545104	AX-76547105	338	0.07	81.28	0.611529	0.175439	3_74001640	3_74999708	3_74	31063	0.6343	2.18
197	AX-76050619	AX-75951203	228	0.07	81.35	0.501253	0.157895	2_22397	2_995408	2_0	31099	0.6344	2.18
116	AX-75222177	AX-75224140	317	0.07	81.42	0.604010	0.175439	1_116024185	1_116998165	1_116	31127	0.6345	2.18
548	AX-76757687	AX-76759820	349	0.07	81.49	0.619048	0.125313	4_89001494	4_89997729	4_89	31166	0.6344	2.18
4	AX-80760788	AX-75465889	284	0.07	81.56	0.556391	0.167920	1_4003068	1_4998207	1_4	31207	0.6344	2.17
384	AX-76465810	AX-76467857	285	0.07	81.63	0.558897	0.160401	3_37001157	3_37993685	3_37	31293	0.6342	2.17
389	AX-76476421	AX-76478609	347	0.07	81.70	0.634085	0.205514	3_42003831	3_42998346	3_42	31302	0.6343	2.17
373	AX-76443409	AX-76445224	353	0.07	81.77	0.636591	0.187970	3_26000884	3_26999094	3_26	31366	0.6342	2.17
91	AX-75549328	AX-75551283	344	0.07	81.84	0.624060	0.175439	1_91001335	1_91999254	1_91	31415	0.6341	2.17
363	AX-76423346	AX-76425237	352	0.07	81.90	0.624060	0.180451	3_16001747	3_16998514	3_16	31456	0.6341	2.17
77	AX-75520056	AX-80812314	324	0.07	81.97	0.568922	0.177945	1_77001265	1_77994942	1_77	31508	0.6342	2.16
12	AX-75235939	AX-75257008	337	0.07	82.04	0.639098	0.160401	1_12000455	1_12999010	1_12	31526	0.6344	2.16
78	AX-75522107	AX-75524190	298	0.07	82.11	0.566416	0.147870	1_78000931	1_78998024	1_78	31583	0.6343	2.16
253	AX-76114617	AX-76116473	293	0.07	82.18	0.573935	0.177945	2_56009150	2_56997515	2_56	31622	0.6342	2.16
200	AX-76071232	AX-76088744	329	0.07	82.25	0.596491	0.160401	2_3005807	2_3996075	2_3	31663	0.6345	2.16
509	AX-76677629	AX-76679461	289	0.07	82.32	0.548872	0.165414	4_50000237	4_50997795	4_50	31676	0.6346	2.16
641	AX-76941849	AX-76944494	431	0.07	82.39	0.706767	0.192982	6_30001340	6_30999133	6_30	31730	0.6345	2.16
256	AX-76120372	AX-76122226	229	0.07	82.46	0.463659	0.167920	2_59001048	2_59997211	2_59	31788	0.6344	2.15
125	AX-80769246	AX-75243243	319	0.07	82.52	0.604010	0.182957	1_125000203	1_125995962	1_125	31816	0.6343	2.15
743	AX-75578773	AX-75618565	177	0.07	82.59	0.483709	0.142857	10_509881	10_999195	10_0	31793	0.6349	2.16
461	AX-76621911	AX-76641254	328	0.07	82.66	0.631579	0.160401	4_2000372	4_2997067	4_2	31795	0.6352	2.16
58	AX-80985948	AX-75484586	352	0.07	82.73	0.669173	0.192982	1_58002800	1_58998134	1_58	31825	0.6351	2.16
359	AX-77279379	AX-76417288	267	0.07	82.80	0.566416	0.147870	3_12224444	3_12999119	3_12	31907	0.6350	2.15
407	AX-76515292	AX-76517398	320	0.07	82.87	0.561404	0.195489	3_60005057	3_60999555	3_60	31904	0.6351	2.15
542	AX-76744603	AX-76746729	310	0.07	82.93	0.611529	0.150376	4_83001010	4_83997289	4_83	31934	0.6351	2.15
159	AX-75312452	AX-80866588	271	0.07	83.00	0.528822	0.147870	1_159003135	1_159999296	1_159	31974	0.6351	2.15
439	AX-76582994	AX-76585271	344	0.07	83.07	0.593985	0.170426	3_92000582	3_92999871	3_92	31993	0.6352	2.15
7	AX-75508214	AX-75527036	300	0.07	83.14	0.619048	0.175439	1_7001361	1_7998739	1_7	32042	0.6353	2.15
657	AX-77047926	AX-77050110	260	0.07	83.21	0.578947	0.182957	7_6001174	7_6996364	7_6	32022	0.6355	2.15
180	AX-75359608	AX-75361979	374	0.07	83.27	0.676692	0.185464	1_180007233	1_180998995	1_180	32108	0.6353	2.15
368	AX-76433548	AX-76435497	364	0.07	83.34	0.689223	0.185464	3_21000534	3_21992341	3_21	32101	0.6355	2.15
470	AX-76605300	AX-76607142	298	0.07	83.41	0.556391	0.162907	4_11002130	4_11992611	4_11	32143	0.6354	2.15
268	AX-76142445	AX-76144069	221	0.07	83.47	0.503759	0.140351	2_71002370	2_71989357	2_71	32230	0.6351	2.14
507	AX-80852403	AX-76675726	274	0.07	83.54	0.558897	0.190476	4_48128338	4_48999624	4_48	32268	0.6351	2.14
88	AX-75542754	AX-75545031	349	0.07	83.61	0.709273	0.157895	1_88007125	1_88998272	1_88	32304	0.6353	2.14
449	AX-76392333	AX-76394539	335	0.07	83.67	0.609023	0.182957	3_102001974	3_102996185	3_102	32292	0.6355	2.14
599	AX-76853714	AX-76856192	322	0.07	83.74	0.659148	0.170426	5_48005235	5_48999630	5_48	32324	0.6356	2.14
370	AX-76437455	AX-76439528	317	0.07	83.81	0.616541	0.175439	3_23000202	3_23998205	3_23	32382	0.6355	2.14
569	AX-81002307	AX-76789756	279	0.07	83.87	0.538847	0.135338	5_18005281	5_18986761	5_18	32400	0.6355	2.14
875	AX-75917309	AX-75887738	339	0.07	83.94	0.588972	0.175439	18_10000907	18_10999507	18_10	32401	0.6356	2.14
76	AX-75518058	AX-80741633	301	0.07	84.00	0.573935	0.142857	1_76002358	1_76997010	1_76	32451	0.6355	2.14
498	AX-76656726	AX-80912869	294	0.07	84.07	0.533835	0.185464	4_39000705	4_39999666	4_39	32499	0.6354	2.13
102	AX-75191015	AX-75193291	318	0.07	84.14	0.646617	0.177945	1_102001483	1_102999615	1_102	32521	0.6355	2.13
161	AX-75315964	AX-75317801	236	0.07	84.20	0.501253	0.145363	1_161000096	1_161996976	1_161	32497	0.6358	2.14
348	AX-76597616	AX-76432066	299	0.07	84.27	0.578947	0.147870	3_1000324	3_1990086	3_1	32500	0.6360	2.14
5	AX-75466003	AX-75486820	279	0.07	84.33	0.546366	0.157895	1_5004296	1_5997471	1_5	32518	0.6360	2.14
941	AX-76367514	AX-76369902	333	0.07	84.40	0.664160	0.180451	27_5000332	27_5605060	27_5	32540	0.6360	2.14
152	AX-75297396	AX-75299346	284	0.07	84.46	0.561404	0.155388	1_152005948	1_152996463	1_152	32519	0.6362	2.14
157	AX-75308410	AX-75310482	249	0.07	84.53	0.543860	0.182957	1_157001857	1_157998434	1_157	32634	0.6360	2.13
202	AX-76105983	AX-77279594	294	0.06	84.59	0.581454	0.167920	2_5000041	2_5998850	2_5	32652	0.6361	2.13
113	AX-75215663	AX-75217872	309	0.06	84.66	0.636591	0.190476	1_113000729	1_113979478	1_113	32686	0.6361	2.13
327	AX-76003645	AX-76005618	286	0.06	84.72	0.583960	0.187970	2_130000481	2_130998287	2_130	32686	0.6362	2.13
429	AX-76562272	AX-76564400	343	0.06	84.79	0.619048	0.177945	3_82000697	3_82998896	3_82	32685	0.6364	2.13
308	AX-75967690	AX-75969672	278	0.06	84.85	0.568922	0.147870	2_111000887	2_111999321	2_111	32712	0.6364	2.13
581	AX-80964592	AX-80754359	268	0.06	84.92	0.586466	0.155388	5_30001461	5_30994841	5_30	32780	0.6362	2.13
515	AX-76689336	AX-76691249	332	0.06	84.98	0.588972	0.170426	4_56006842	4_56994397	4_56	32788	0.6363	2.13
223	AX-76063309	AX-76065146	182	0.06	85.04	0.406015	0.145363	2_26073012	2_26999450	2_26	32815	0.6363	2.13
311	AX-75973462	AX-80889437	257	0.06	85.11	0.523810	0.137845	2_114004113	2_114995221	2_114	32839	0.6364	2.13
11	AX-75215029	AX-75235911	338	0.06	85.17	0.634085	0.167920	1_11003162	1_11999313	1_11	32873	0.6365	2.13
13	AX-75257119	AX-80967088	290	0.06	85.24	0.578947	0.165414	1_13003777	1_13998667	1_13	32921	0.6368	2.13
164	AX-75321894	AX-75323903	273	0.06	85.30	0.571429	0.170426	1_164002665	1_164997944	1_164	32977	0.6367	2.12
216	AX-76050672	AX-76052568	275	0.06	85.36	0.583960	0.145363	2_19004950	2_19994334	2_19	33037	0.6368	2.12
567	AX-76783232	AX-76785320	328	0.06	85.43	0.634085	0.195489	5_16000805	5_16998250	5_16	33044	0.6368	2.12
495	AX-76651132	AX-76652924	256	0.06	85.49	0.573935	0.162907	4_36003578	4_36995313	4_36	33075	0.6368	2.12
570	AX-76789793	AX-76791965	330	0.06	85.55	0.614035	0.180451	5_19005709	5_19998127	5_19	33073	0.6369	2.12
397	AX-76493415	AX-76495380	335	0.06	85.61	0.626566	0.177945	3_50003330	3_50995571	3_50	33118	0.6369	2.12
886	AX-75945722	AX-75917927	343	0.06	85.68	0.611529	0.155388	19_9001097	19_9972338	19_9	33123	0.6369	2.12
853	AX-75851569	AX-75852303	244	0.06	85.74	0.508772	0.160401	16_14092	16_605987	16_0	33143	0.6369	2.12
504	AX-76668165	AX-77281702	309	0.06	85.80	0.616541	0.152882	4_45003114	4_45998700	4_45	33185	0.6369	2.12
571	AX-80794676	AX-76794214	328	0.06	85.86	0.598997	0.155388	5_20000972	5_20998261	5_20	33185	0.6371	2.12
227	AX-76070807	AX-76072665	329	0.06	85.92	0.616541	0.155388	2_30004050	2_30999519	2_30	33251	0.6369	2.12
806	AX-75756462	AX-75739699	230	0.06	85.99	0.513784	0.147870	13_1002574	13_1999797	13_1	33235	0.6373	2.12
341	AX-76031230	AX-76033394	219	0.06	86.05	0.501253	0.162907	2_144002138	2_144998010	2_144	33284	0.6372	2.12
66	AX-75499299	AX-75501588	354	0.06	86.11	0.659148	0.155388	1_66000175	1_66999272	1_66	33314	0.6372	2.11
141	AX-75275457	AX-75277216	265	0.06	86.17	0.528822	0.125313	1_141000474	1_141990666	1_141	33313	0.6372	2.11
593	AX-76840036	AX-76842452	335	0.06	86.23	0.631579	0.150376	5_42000579	5_42998677	5_42	33375	0.6372	2.11
463	AX-76660614	AX-76679334	311	0.06	86.29	0.621554	0.165414	4_4003790	4_4994926	4_4	33454	0.6371	2.11
612	AX-76960510	AX-76904724	388	0.06	86.35	0.646617	0.162907	6_1001852	6_1996207	6_1	33490	0.6370	2.11
444	AX-76594214	AX-76596445	344	0.06	86.42	0.609023	0.157895	3_97000550	3_97996833	3_97	33548	0.6369	2.11
280	AX-76164467	AX-80912665	256	0.06	86.48	0.561404	0.147870	2_83001834	2_83997168	2_83	33637	0.6367	2.10
251	AX-80808385	AX-76112836	273	0.06	86.54	0.541353	0.145363	2_54009785	2_54999069	2_54	33630	0.6371	2.10
9	AX-75547549	AX-75192578	290	0.06	86.60	0.578947	0.170426	1_9002897	1_9999448	1_9	33652	0.6371	2.10
109	AX-75206935	AX-75208969	362	0.06	86.66	0.649123	0.170426	1_109000932	1_109993267	1_109	33666	0.6372	2.10
221	AX-76059495	AX-76061336	238	0.06	86.72	0.516291	0.157895	2_24001857	2_24998269	2_24	33736	0.6369	2.10
211	AX-76024911	AX-80822428	287	0.06	86.78	0.561404	0.135338	2_14000482	2_14999658	2_14	33803	0.6368	2.10
151	AX-75295504	AX-75297392	286	0.06	86.84	0.511278	0.137845	1_151003778	1_151999805	1_151	33815	0.6369	2.10
92	AX-75551289	AX-75553248	362	0.06	86.90	0.701754	0.147870	1_92002199	1_92999699	1_92	33819	0.6370	2.10
411	AX-76523884	AX-80969892	280	0.06	86.96	0.573935	0.160401	3_64003730	3_64999482	3_64	33861	0.6369	2.10
497	AX-76654796	AX-76656719	279	0.06	87.02	0.578947	0.135338	4_38007175	4_38997248	4_38	33859	0.6370	2.10
388	AX-76474276	AX-76476415	292	0.06	87.08	0.536341	0.167920	3_41003022	3_41999789	3_41	33870	0.6371	2.10
438	AX-76580745	AX-80954446	358	0.06	87.14	0.609023	0.157895	3_91001655	3_91999970	3_91	33884	0.6371	2.10
586	AX-76824457	AX-76826601	282	0.06	87.20	0.546366	0.127820	5_35006648	5_35995637	5_35	33876	0.6372	2.10
99	AX-75565941	AX-80997929	303	0.06	87.26	0.588972	0.147870	1_99010355	1_99999595	1_99	33904	0.6372	2.10
198	AX-75952220	AX-76052890	267	0.06	87.32	0.543860	0.165414	2_1000653	2_1995602	2_1	33933	0.6375	2.10
100	AX-75186364	AX-75188699	281	0.06	87.37	0.528822	0.160401	1_100003420	1_100988805	1_100	34014	0.6373	2.09
41	AX-75446772	AX-75448641	324	0.06	87.43	0.588972	0.152882	1_41004327	1_41995642	1_41	34007	0.6375	2.09
236	AX-76086890	AX-76088543	305	0.06	87.49	0.586466	0.155388	2_39001197	2_39999827	2_39	33996	0.6377	2.09
450	AX-80782630	AX-76396826	324	0.06	87.55	0.606516	0.147870	3_103009214	3_103999969	3_103	33979	0.6380	2.10
148	AX-80869416	AX-75291875	219	0.06	87.61	0.473684	0.145363	1_148001575	1_148999760	1_148	34021	0.6379	2.09
90	AX-80881592	AX-75549322	302	0.06	87.67	0.629073	0.180451	1_90000293	1_90996208	1_90	34055	0.6378	2.09
243	AX-80956160	AX-76100250	352	0.06	87.73	0.598997	0.175439	2_46005192	2_46996287	2_46	34120	0.6377	2.09
699	AX-77056945	AX-77058811	205	0.06	87.79	0.478697	0.132832	8_11025887	8_11997067	8_11	34141	0.6376	2.09
269	AX-76144126	AX-76145930	204	0.06	87.85	0.456140	0.115288	2_72018891	2_72997698	2_72	34249	0.6373	2.09
405	AX-76510705	AX-76513057	298	0.06	87.90	0.598997	0.157895	3_58004742	3_58998514	3_58	34279	0.6373	2.08
306	AX-75963845	AX-75965785	241	0.06	87.96	0.518797	0.110276	2_109004728	2_109998854	2_109	34332	0.6374	2.08
503	AX-76666254	AX-76668152	297	0.06	88.02	0.561404	0.122807	4_44003572	4_44996222	4_44	34356	0.6373	2.08
62	AX-75490725	AX-80813592	291	0.06	88.08	0.586466	0.150376	1_62000024	1_62998063	1_62	34367	0.6374	2.08
419	AX-76540844	AX-76543001	340	0.06	88.14	0.601504	0.142857	3_72000979	3_72995643	3_72	34416	0.6373	2.08
408	AX-76517403	AX-80821793	300	0.06	88.19	0.619048	0.172932	3_61002343	3_61996382	3_61	34398	0.6374	2.08
413	AX-80742802	AX-76530282	334	0.06	88.25	0.596491	0.160401	3_66000719	3_66994571	3_66	34499	0.6372	2.08
1	AX-75560156	AX-75387904	294	0.06	88.31	0.604010	0.137845	1_1003228	1_1999125	1_1	34534	0.6372	2.08
533	AX-80937524	AX-76727680	262	0.06	88.37	0.501253	0.145363	4_74001668	4_74988693	4_74	34550	0.6373	2.08
852	AX-75822312	AX-80780191	261	0.06	88.42	0.556391	0.140351	15_12000000	15_12719992	15_12	34615	0.6372	2.07
409	AX-76519647	AX-76521904	289	0.06	88.48	0.563910	0.160401	3_62000025	3_62995422	3_62	34605	0.6373	2.07
445	AX-76596453	AX-76598666	293	0.06	88.54	0.568922	0.152882	3_98001604	3_98998990	3_98	34657	0.6372	2.07
462	AX-81001244	AX-76660542	325	0.06	88.59	0.601504	0.137845	4_3005385	4_3999498	4_3	34679	0.6372	2.07
56	AX-75478145	AX-75480271	358	0.06	88.65	0.639098	0.157895	1_56000162	1_56998456	1_56	34742	0.6370	2.07
404	AX-76508350	AX-76510666	263	0.06	88.71	0.541353	0.162907	3_57002054	3_57991099	3_57	34811	0.6370	2.07
689	AX-77057343	AX-77082097	174	0.06	88.77	0.433584	0.127820	8_1027422	8_1999902	8_1	34858	0.6371	2.07
204	AX-76141606	AX-76160655	309	0.06	88.82	0.609023	0.132832	2_7000241	2_7998001	2_7	34876	0.6371	2.07
128	AX-80792865	AX-75249126	316	0.06	88.88	0.609023	0.157895	1_128002385	1_128997272	1_128	34907	0.6371	2.07
93	AX-75553256	AX-75555240	323	0.06	88.94	0.591479	0.172932	1_93002517	1_93999679	1_93	34895	0.6372	2.07
273	AX-76151394	AX-76153371	335	0.06	88.99	0.641604	0.127820	2_76004277	2_76994414	2_76	34902	0.6372	2.07
95	AX-75557186	AX-80963155	330	0.06	89.05	0.586466	0.155388	1_95000998	1_95999506	1_95	34887	0.6373	2.07
194	AX-75395723	AX-75398319	328	0.06	89.10	0.626566	0.160401	1_194000420	1_194998901	1_194	34892	0.6375	2.07
500	AX-76660532	AX-76662336	262	0.06	89.16	0.543860	0.162907	4_41004144	4_41988608	4_41	34961	0.6373	2.06
446	AX-76598668	AX-76600840	325	0.06	89.22	0.619048	0.150376	3_99000159	3_99999279	3_99	35017	0.6372	2.06
783	AX-75652198	AX-75654953	341	0.06	89.27	0.641604	0.155388	11_19001109	11_19997265	11_19	35045	0.6371	2.06
53	AX-75471508	AX-75473847	325	0.06	89.33	0.609023	0.160401	1_53002697	1_53997943	1_53	35048	0.6374	2.06
529	AX-76718078	AX-76720030	242	0.06	89.39	0.521303	0.127820	4_70000654	4_70997711	4_70	35060	0.6374	2.06
372	AX-76441522	AX-80743212	312	0.06	89.44	0.606516	0.127820	3_25002990	3_25997361	3_25	35090	0.6373	2.06
21	AX-75405422	AX-75407459	314	0.06	89.50	0.578947	0.155388	1_21007210	1_21998931	1_21	35149	0.6372	2.06
381	AX-76459452	AX-76461438	376	0.06	89.55	0.649123	0.130326	3_34001105	3_34995047	3_34	35210	0.6371	2.06
67	AX-75501591	AX-80742412	316	0.06	89.61	0.644110	0.135338	1_67000674	1_67998678	1_67	35239	0.6372	2.06
490	AX-76641204	AX-76643027	297	0.06	89.67	0.566416	0.147870	4_31001400	4_31999341	4_31	35261	0.6372	2.06
63	AX-75492912	AX-80886310	276	0.06	89.72	0.581454	0.142857	1_63001124	1_63995624	1_63	35287	0.6372	2.05
564	AX-76776565	AX-76778749	347	0.06	89.78	0.561404	0.155388	5_13000954	5_13999219	5_13	35303	0.6374	2.05
283	AX-76170042	AX-76171656	218	0.06	89.83	0.461153	0.142857	2_86000058	2_86898766	2_86	35355	0.6373	2.05
138	AX-80937522	AX-75271206	314	0.06	89.89	0.563910	0.165414	1_138000206	1_138999541	1_138	35358	0.6374	2.05
96	AX-75559273	AX-75561464	336	0.06	89.94	0.609023	0.132832	1_96003254	1_96999948	1_96	35340	0.6375	2.05
396	AX-76491365	AX-76493398	309	0.05	90.00	0.598997	0.167920	3_49003955	3_49996799	3_49	35369	0.6374	2.05
573	AX-76796535	AX-76798594	281	0.05	90.05	0.561404	0.127820	5_22004328	5_22995297	5_22	35396	0.6374	2.05
437	AX-76578784	AX-76580733	306	0.05	90.11	0.566416	0.152882	3_90008293	3_90992375	3_90	35376	0.6376	2.05
14	AX-80967300	AX-75298087	333	0.05	90.16	0.621554	0.157895	1_14001980	1_14997821	1_14	35394	0.6377	2.05
572	AX-76794223	AX-76796514	285	0.05	90.22	0.583960	0.142857	5_21002410	5_21994735	5_21	35410	0.6377	2.05
72	AX-75512399	AX-75514266	308	0.05	90.27	0.563910	0.150376	1_72001446	1_72997827	1_72	35453	0.6376	2.05
3	AX-75421276	AX-75442362	304	0.05	90.33	0.558897	0.152882	1_3000135	1_3999701	1_3	35481	0.6375	2.05
315	AX-75980712	AX-75982613	187	0.05	90.38	0.431078	0.120301	2_118000748	2_118991333	2_118	35517	0.6376	2.05
126	AX-75243253	AX-75245232	234	0.05	90.43	0.483709	0.147870	1_126001632	1_126993345	1_126	35506	0.6377	2.05
748	AX-75611874	AX-75614927	515	0.05	90.49	0.781955	0.142857	10_5000352	10_5976862	10_5	35489	0.6379	2.05
101	AX-75188725	AX-75190996	297	0.05	90.54	0.551378	0.137845	1_101003750	1_101993781	1_101	35531	0.6378	2.05
459	AX-76608443	AX-76604117	300	0.05	90.60	0.533835	0.130326	4_50180	4_996144	4_0	35563	0.6379	2.05
228	AX-76072668	AX-76074459	301	0.05	90.65	0.563910	0.142857	2_31002183	2_31998250	2_31	35610	0.6378	2.05
203	AX-76123475	AX-76141530	313	0.05	90.70	0.611529	0.135338	2_6003435	2_6996124	2_6	35639	0.6378	2.05
535	AX-76729701	AX-76731813	297	0.05	90.76	0.568922	0.162907	4_76004898	4_76999095	4_76	35644	0.6379	2.05
310	AX-75971613	AX-80766583	267	0.05	90.81	0.566416	0.132832	2_113001416	2_113992364	2_113	35654	0.6381	2.05
24	AX-75411569	AX-75413541	275	0.05	90.87	0.501253	0.150376	1_24001443	1_24994263	1_24	35669	0.6381	2.05
120	AX-75230459	AX-75232558	252	0.05	90.92	0.468672	0.137845	1_120011209	1_120997531	1_120	35702	0.6380	2.05
501	AX-76662360	AX-76664234	305	0.05	90.97	0.586466	0.132832	4_42002595	4_42994828	4_42	35761	0.6379	2.04
210	AX-76005267	AX-76024883	291	0.05	91.02	0.583960	0.135338	2_13003360	2_13998909	2_13	35773	0.6380	2.04
325	AX-75999694	AX-76001650	280	0.05	91.08	0.566416	0.135338	2_128001580	2_128996786	2_128	35813	0.6379	2.04
89	AX-75545036	AX-75547100	370	0.05	91.13	0.674185	0.157895	1_89000395	1_89998645	1_89	35814	0.6380	2.04
690	AX-77082139	AX-77106882	265	0.05	91.18	0.518797	0.147870	8_2001996	8_2997611	8_2	35852	0.6379	2.04
329	AX-80826885	AX-80995669	268	0.05	91.24	0.551378	0.162907	2_132002106	2_132998425	2_132	35845	0.6380	2.04
440	AX-80978975	AX-80885583	307	0.05	91.29	0.576441	0.140351	3_93001659	3_93994973	3_93	35862	0.6381	2.04
339	AX-76027308	AX-76029310	279	0.05	91.34	0.523810	0.147870	2_142000020	2_142994191	2_142	35886	0.6380	2.04
142	AX-75277223	AX-75279115	257	0.05	91.40	0.536341	0.135338	1_142014317	1_142997646	1_142	35887	0.6381	2.04
257	AX-76122237	AX-76124100	296	0.05	91.45	0.551378	0.127820	2_60003525	2_60996514	2_60	35933	0.6381	2.04
353	AX-76515065	AX-80892407	331	0.05	91.50	0.581454	0.152882	3_6000022	3_6995451	3_6	35942	0.6382	2.04
591	AX-76835494	AX-76837775	268	0.05	91.55	0.553885	0.120301	5_40004391	5_40999047	5_40	35990	0.6381	2.04
553	AX-76795567	AX-76817540	165	0.05	91.61	0.411028	0.117794	5_2002587	5_2995845	5_2	36021	0.6382	2.04
349	AX-76432283	AX-76451358	328	0.05	91.66	0.651629	0.107769	3_2000032	3_2998867	3_2	36016	0.6383	2.04
460	AX-76604228	AX-76621869	296	0.05	91.71	0.568922	0.147870	4_1000448	4_1997625	4_1	36036	0.6384	2.04
343	AX-76035593	AX-76037717	285	0.05	91.76	0.561404	0.152882	2_146002741	2_146997254	2_146	36074	0.6384	2.04
19	AX-75390763	AX-75403358	262	0.05	91.81	0.533835	0.125313	1_19003354	1_19999353	1_19	36076	0.6385	2.04
441	AX-76587574	AX-76589872	356	0.05	91.87	0.606516	0.120301	3_94002004	3_94998337	3_94	36068	0.6387	2.04
566	AX-76780977	AX-76783227	314	0.05	91.92	0.591479	0.165414	5_15000770	5_15998814	5_15	36066	0.6387	2.04
23	AX-75409500	AX-75411561	330	0.05	91.97	0.649123	0.152882	1_23001712	1_23998010	1_23	36092	0.6387	2.04
276	AX-80840009	AX-76159325	243	0.05	92.02	0.523810	0.125313	2_79001125	2_79999675	2_79	36144	0.6385	2.03
927	AX-76326284	AX-80799404	280	0.05	92.07	0.551378	0.135338	25_5825	25_999786	25_0	36164	0.6386	2.03
267	AX-76140677	AX-76142430	204	0.05	92.12	0.426065	0.140351	2_70002582	2_70995838	2_70	36216	0.6385	2.03
412	AX-76526012	AX-76528202	315	0.05	92.17	0.568922	0.132832	3_65001841	3_65999833	3_65	36271	0.6383	2.03
297	AX-80976016	AX-75948571	207	0.05	92.23	0.486216	0.127820	2_100001014	2_100997520	2_100	36297	0.6383	2.03
252	AX-76112838	AX-76114599	294	0.05	92.28	0.563910	0.147870	2_55001495	2_55998457	2_55	36340	0.6382	2.03
524	AX-76708240	AX-76710304	198	0.05	92.33	0.478697	0.107769	4_65002564	4_65994815	4_65	36426	0.6380	2.02
42	AX-75448656	AX-75450596	260	0.05	92.38	0.536341	0.127820	1_42009386	1_42999329	1_42	36419	0.6382	2.03
98	AX-75563524	AX-75565912	309	0.05	92.43	0.616541	0.135338	1_98002972	1_98999843	1_98	36424	0.6382	2.03
431	AX-76566542	AX-76568246	228	0.05	92.48	0.448622	0.122807	3_84002311	3_84998326	3_84	36438	0.6383	2.03
344	AX-76037724	AX-76039880	278	0.05	92.53	0.528822	0.127820	2_147001875	2_147999277	2_147	36448	0.6383	2.02
345	AX-76039882	AX-76042208	326	0.05	92.58	0.576441	0.112782	2_148001374	2_148990328	2_148	36443	0.6384	2.03
430	AX-76564402	AX-76566538	367	0.05	92.63	0.644110	0.157895	3_83000095	3_83999534	3_83	36436	0.6386	2.03
274	AX-76153383	AX-76155484	282	0.05	92.68	0.558897	0.135338	2_77000552	2_77999113	2_77	36434	0.6386	2.03
568	AX-76785332	AX-76787515	304	0.05	92.73	0.591479	0.130326	5_17004254	5_17999180	5_17	36439	0.6387	2.03
27	AX-75417582	AX-80917660	245	0.05	92.78	0.531328	0.117794	1_27000790	1_27995808	1_27	36446	0.6387	2.03
232	AX-76079690	AX-76081353	242	0.05	92.83	0.491228	0.130326	2_35001420	2_35998533	2_35	36504	0.6386	2.02
468	AX-76762839	AX-80787203	296	0.05	92.88	0.571429	0.115288	4_9001502	4_9999279	4_9	36510	0.6387	2.02
296	AX-76194128	AX-80900502	271	0.05	92.93	0.493734	0.142857	2_99005572	2_99999029	2_99	36588	0.6385	2.02
464	AX-76679542	AX-76699744	284	0.05	92.98	0.614035	0.122807	4_5005829	4_5997346	4_5	36613	0.6386	2.02
376	AX-76449338	AX-76451410	267	0.05	93.03	0.566416	0.127820	3_29001173	3_29999617	3_29	36625	0.6387	2.02
432	AX-76568279	AX-76570143	244	0.05	93.08	0.558897	0.137845	3_85013966	3_85998902	3_85	36618	0.6389	2.02
270	AX-76145944	AX-80857623	169	0.05	93.13	0.433584	0.112782	2_73003968	2_73995869	2_73	36706	0.6387	2.02
592	AX-76837777	AX-76840025	263	0.05	93.17	0.533835	0.150376	5_41000480	5_41995826	5_41	36761	0.6386	2.02
17	AX-75341035	AX-75365261	242	0.05	93.22	0.528822	0.150376	1_17001076	1_17996923	1_17	36786	0.6386	2.02
562	AX-76772209	AX-80856077	180	0.05	93.27	0.413534	0.102757	5_11002607	5_11992136	5_11	36829	0.6386	2.02
554	AX-76817715	AX-76839031	150	0.05	93.32	0.413534	0.140351	5_3004086	5_3995567	5_3	36866	0.6387	2.01
64	AX-75494924	AX-75497112	314	0.05	93.37	0.578947	0.117794	1_64000330	1_64998812	1_64	36898	0.6386	2.01
486	AX-76633792	AX-76635654	265	0.05	93.42	0.568922	0.122807	4_27000372	4_27994859	4_27	36905	0.6387	2.01
275	AX-80966473	AX-76157383	275	0.05	93.47	0.508772	0.122807	2_78000918	2_78977253	2_78	36921	0.6386	2.01
485	AX-76631680	AX-76633790	359	0.05	93.51	0.656642	0.112782	4_26006635	4_26998818	4_26	36912	0.6387	2.01
330	AX-76009507	AX-80751583	207	0.05	93.56	0.463659	0.117794	2_133000519	2_133998978	2_133	36910	0.6388	2.01
111	AX-80984117	AX-75213493	338	0.05	93.61	0.606516	0.127820	1_111001733	1_111999862	1_111	36925	0.6388	2.01
320	AX-75989776	AX-80803975	211	0.05	93.66	0.463659	0.125313	2_123000283	2_123994420	2_123	36952	0.6388	2.01
946	AX-80950131	AX-76387278	278	0.05	93.70	0.583960	0.087719	28_4004758	28_4964406	28_4	37004	0.6388	2.01
250	AX-76109996	AX-76111279	106	0.05	93.75	0.290727	0.097744	2_53000299	2_53984167	2_53	36979	0.6393	2.01
436	AX-76576653	AX-76578759	275	0.05	93.80	0.523810	0.112782	3_89000059	3_89994428	3_89	36962	0.6394	2.01
225	AX-76067099	AX-76068964	203	0.05	93.84	0.478697	0.130326	2_28002321	2_28996876	2_28	36979	0.6394	2.01
514	AX-76687285	AX-76689317	260	0.05	93.89	0.538847	0.112782	4_55003562	4_55997696	4_55	37012	0.6394	2.01
717	AX-80893651	AX-77106571	217	0.05	93.93	0.471178	0.090226	8_29000182	8_29930152	8_29	37013	0.6396	2.01
532	AX-76723784	AX-76725779	293	0.05	93.98	0.566416	0.125313	4_73009277	4_73991941	4_73	37047	0.6396	2.01
576	AX-76802897	AX-76805153	332	0.05	94.03	0.616541	0.132832	5_25000385	5_25999154	5_25	37038	0.6397	2.01
160	AX-80761167	AX-75315958	187	0.04	94.07	0.363409	0.120301	1_160006925	1_160998084	1_160	37077	0.6396	2.01
205	AX-76160710	AX-76178712	300	0.04	94.11	0.571429	0.127820	2_8000839	2_8999238	2_8	37100	0.6396	2.01
331	AX-76011320	AX-76013174	247	0.04	94.16	0.506266	0.127820	2_134014144	2_134998549	2_134	37095	0.6397	2.01
360	AX-76417295	AX-76419291	314	0.04	94.20	0.601504	0.112782	3_13003454	3_13999985	3_13	37176	0.6395	2.01
487	AX-76635660	AX-76637441	248	0.04	94.25	0.513784	0.122807	4_28001305	4_28997654	4_28	37171	0.6396	2.01
271	AX-76147636	AX-76149410	158	0.04	94.29	0.378446	0.097744	2_74002335	2_74992210	2_74	37237	0.6394	2.01
718	AX-77124439	AX-77176391	210	0.04	94.33	0.418546	0.105263	9_552762	9_997916	9_0	37225	0.6396	2.01
226	AX-76068975	AX-76070794	323	0.04	94.37	0.604010	0.102757	2_29004781	2_29996746	2_29	37233	0.6396	2.01
18	AX-77277518	AX-75390616	257	0.04	94.42	0.491228	0.120301	1_18005747	1_18988390	1_18	37231	0.6397	2.01
909	AX-76275071	AX-76275560	216	0.04	94.46	0.448622	0.115288	22_11040	22_998870	22_0	37278	0.6397	2.01
534	AX-76727713	AX-76729675	240	0.04	94.50	0.531328	0.110276	4_75000655	4_75992482	4_75	37308	0.6396	2.01
209	AX-77279621	AX-76005208	299	0.04	94.54	0.568922	0.097744	2_12004058	2_12999936	2_12	37319	0.6396	2.01
467	AX-76740878	AX-76762832	291	0.04	94.58	0.536341	0.110276	4_8006247	4_8999885	4_8	37353	0.6396	2.00
659	AX-80740780	AX-77053205	276	0.04	94.62	0.538847	0.110276	7_8003124	7_8997158	7_8	37348	0.6396	2.00
611	AX-76911570	AX-76960383	174	0.04	94.66	0.398496	0.090226	6_517174	6_997749	6_0	37325	0.6397	2.01
340	AX-76029329	AX-76031204	239	0.04	94.69	0.521303	0.100251	2_143007617	2_143982777	2_143	37359	0.6396	2.00
513	AX-76685263	AX-76687277	299	0.04	94.73	0.601504	0.095238	4_54002115	4_54999299	4_54	37355	0.6398	2.00
8	AX-80996784	AX-75547492	204	0.04	94.77	0.481203	0.112782	1_8001671	1_8999996	1_8	37402	0.6398	2.00
582	AX-80793886	AX-76818406	119	0.04	94.81	0.283208	0.042607	5_31000460	5_31997967	5_31	37383	0.6401	2.00
208	AX-81001579	AX-75985563	227	0.04	94.85	0.508772	0.105263	2_11003135	2_11998606	2_11	37398	0.6400	2.00
333	AX-76015646	AX-76017118	193	0.04	94.89	0.416040	0.100251	2_136229298	2_136991512	2_136	37442	0.6400	2.00
97	AX-75561466	AX-75563514	183	0.04	94.92	0.433584	0.092732	1_97001132	1_97998070	1_97	37442	0.6400	2.00
565	AX-76778759	AX-76780952	198	0.04	94.96	0.421053	0.085213	5_14002078	5_14987116	5_14	37455	0.6400	2.00
54	AX-75473854	AX-75476160	227	0.04	95.00	0.451128	0.095238	1_54001671	1_54992374	1_54	37518	0.6399	2.00
646	AX-76955487	AX-76956474	132	0.04	95.03	0.320802	0.092732	6_35001335	6_35428840	6_35	37521	0.6399	2.00
317	AX-75984479	AX-80843706	134	0.04	95.07	0.338346	0.080201	2_120000142	2_120837617	2_120	37521	0.6401	2.00
936	AX-76363071	AX-76370641	141	0.04	95.10	0.363409	0.095238	27_4685	27_984466	27_0	37543	0.6400	2.00
651	AX-76993142	AX-80868289	212	0.04	95.14	0.456140	0.092732	7_156342	7_997983	7_0	37587	0.6400	2.00
477	AX-76618097	AX-76619402	205	0.03	95.17	0.498747	0.090226	4_18000247	4_18832896	4_18	37606	0.6400	2.00
249	AX-76109272	AX-76109985	65	0.03	95.21	0.203008	0.072682	2_52002456	2_52995225	2_52	37597	0.6402	2.00
465	AX-76699825	AX-76720142	263	0.03	95.24	0.508772	0.077694	4_6001408	4_6995017	4_6	37597	0.6403	2.00
478	AX-80930686	AX-76620247	146	0.03	95.27	0.350877	0.087719	4_19360087	4_19998058	4_19	37614	0.6403	2.00
531	AX-76722078	AX-76723751	215	0.03	95.31	0.463659	0.092732	4_72081983	4_72990211	4_72	37638	0.6402	2.00
466	AX-76720490	AX-76740638	235	0.03	95.34	0.491228	0.085213	4_7010820	4_7995092	4_7	37634	0.6403	2.00
229	AX-80827479	AX-76076272	210	0.03	95.37	0.428571	0.087719	2_32001786	2_32998224	2_32	37654	0.6403	2.00
650	AX-76974792	AX-80888009	149	0.03	95.40	0.363409	0.087719	7_1045201	7_1790619	7_1	37676	0.6403	2.00
73	AX-75514278	AX-80816107	161	0.03	95.44	0.363409	0.067669	1_73001573	1_73877750	1_73	37704	0.6403	2.00
805	AX-75768788	AX-75756345	102	0.03	95.47	0.275689	0.072682	13_589638	13_998207	13_0	37710	0.6404	2.00
284	AX-76171859	AX-76173553	196	0.03	95.50	0.395990	0.085213	2_87024502	2_87998891	2_87	37714	0.6404	2.00
279	AX-76162982	AX-76164460	96	0.03	95.53	0.278196	0.052632	2_82001969	2_82999092	2_82	37770	0.6403	2.00
127	AX-75245249	AX-75246990	103	0.03	95.55	0.268170	0.050125	1_127000401	1_127996789	1_127	37789	0.6402	1.99
458	AX-76414030	AX-80756978	81	0.03	95.58	0.255639	0.057644	3_111002147	3_111279784	3_111	37789	0.6403	1.99
865	AX-80811334	AX-75915973	297	0.03	95.61	0.593985	0.052632	18_82987	18_997260	18_0	37795	0.6403	1.99
506	AX-76671930	AX-76673757	258	0.03	95.64	0.531328	0.072682	4_47000597	4_47992483	4_47	37824	0.6403	1.99
926	AX-76319416	AX-76320534	168	0.03	95.67	0.358396	0.097744	24_6000210	24_6269740	24_6	37813	0.6403	1.99
647	AX-80910836	AX-76973527	154	0.03	95.70	0.330827	0.072682	7_39605	7_995954	7_0	37838	0.6403	1.99
935	AX-76348261	AX-76349447	115	0.03	95.72	0.280702	0.070175	26_5000429	26_5289444	26_5	37868	0.6403	1.99
316	AX-75982787	AX-75984475	79	0.03	95.75	0.228070	0.057644	2_119079971	2_119998077	2_119	37853	0.6404	1.99
550	AX-76762155	AX-76762811	108	0.03	95.78	0.255639	0.052632	4_91001569	4_91257177	4_91	37882	0.6404	1.99
823	AX-75748798	AX-80744684	100	0.03	95.80	0.238095	0.052632	13_18000609	13_18379348	13_18	37906	0.6405	1.99
854	AX-75863383	AX-75875245	141	0.03	95.83	0.353383	0.065163	17_662070	17_999997	17_0	37896	0.6406	1.99
319	AX-75987800	AX-75989754	172	0.02	95.85	0.401002	0.055138	2_122000094	2_122989055	2_122	37887	0.6407	1.99
55	AX-75476226	AX-75478139	104	0.02	95.87	0.253133	0.037594	1_55021353	1_55996266	1_55	37892	0.6407	1.99
272	AX-76149444	AX-76151385	122	0.02	95.89	0.315789	0.040100	2_75011096	2_75999391	2_75	37930	0.6407	1.99
346	AX-80748195	AX-76043177	89	0.02	95.91	0.245614	0.035088	2_149000875	2_149517792	2_149	37930	0.6407	1.99
196	AX-75401493	AX-75402154	93	0.02	95.93	0.245614	0.062657	1_196000017	1_196199135	1_196	37941	0.6407	1.99
763	AX-75602314	AX-80970492	87	0.02	95.95	0.258145	0.047619	10_20000294	10_20412234	10_20	37940	0.6407	1.99
318	AX-75986555	AX-75987795	159	0.02	95.96	0.411028	0.037594	2_121333669	2_121997686	2_121	37948	0.6407	1.99
530	AX-76720034	AX-76720639	61	0.01	95.98	0.180451	0.040100	4_71001596	4_71286509	4_71	37956	0.6407	1.99
784	AX-75654960	AX-75655419	54	0.01	95.99	0.135338	0.030075	11_20000034	11_20200990	11_20	37972	0.6406	1.99
658	AX-77050130	AX-77051044	84	0.01	96.00	0.180451	0.025063	7_7006436	7_7999380	7_7	37968	0.6407	1.99
222	AX-80843381	AX-76061853	43	0.01	96.00	0.122807	0.025063	2_25002058	2_25293870	2_25	37972	0.6407	1.99
742	AX-77165760	AX-77165953	26	0.01	96.01	0.077694	0.015038	9_24000358	9_24061055	9_24	37980	0.6407	1.99
75	AX-75516872	AX-75518051	42	0.01	96.02	0.115288	0.015038	1_75168308	1_75998477	1_75	37979	0.6407	1.99
648	AX-76973657	AX-76974704	15	0.00	96.02	0.030075	0.010025	7_1000656	7_1041524	7_1	37983	0.6407	1.99
698	AX-77123632	AX-77123811	20	0.00	96.02	0.070175	0.005013	8_10002013	8_10079546	8_10	37986	0.6407	1.99
901	AX-76208095	AX-76208319	17	0.00	96.02	0.042607	0.010025	20_14007690	20_14098655	20_14	37986	0.6407	1.99
649	AX-77055536	AX-76993063	24	0.00	96.03	0.075188	0.002506	7_73370	7_156051	7_0	37988	0.6407	1.99
74	AX-75515948	AX-75516808	17	0.00	96.03	0.035088	0.002506	1_74028301	1_74608133	1_74	37988	0.6407	1.99
839	AX-75787495	AX-75787631	11	0.00	96.03	0.030075	0.000000	14_15000636	14_15549029	14_15	37990	0.6407	1.99
947	AX-76249167	AX-76249167	1	0.00	96.03	0.007519	0.000000	Un_NT_479320v1_1191	Un_NT_479320v1_1191	Un_NT_479320v	37990	0.6407	1.99
876	AX-75887776	AX-75887776	1	0.00	96.03	0.000000	0.000000	18_11017173	18_11017173	18_11	37990	0.6407	1.99

## Sheet: TH%
Window	start	end	#SNPs	%Var	Cum%Var	p>0	p>Average	map_pos0	map_posn	chr_Mb	var(ghat)	corr	regr
259	AX-76125846	AX-76127507	310	0.62	0.62	0.691729	0.378446	2_62001908	2_62998786	2_62	0.000	0.1842	16.31
913	AX-76269195	AX-76273458	1035	0.57	1.19	0.972431	0.671679	22_4000760	22_4676714	22_4	0.000	0.2117	10.51
739	AX-77156054	AX-77159373	622	0.52	1.71	0.892231	0.546366	9_21000594	9_21998754	9_21	0.000	0.2410	10.18
694	AX-80739684	AX-77116677	370	0.48	2.19	0.781955	0.423559	8_6001191	8_6999562	8_6	0.001	0.2710	9.60
786	AX-75728944	AX-75706559	371	0.39	2.58	0.761905	0.373434	12_1009101	12_1999418	12_1	0.001	0.2933	9.94
290	AX-76183003	AX-76184807	234	0.37	2.95	0.558897	0.268170	2_93006555	2_93994443	2_93	0.001	0.3325	10.64
787	AX-80938027	AX-75710179	398	0.36	3.31	0.749373	0.380952	12_2000396	12_2990042	12_2	0.001	0.3340	9.48
291	AX-76184817	AX-80834733	250	0.35	3.66	0.649123	0.320802	2_94002120	2_94997147	2_94	0.001	0.3488	8.89
633	AX-80970553	AX-76923653	399	0.35	4.01	0.726817	0.333333	6_22000121	6_22996061	6_22	0.001	0.3636	8.94
653	AX-76999569	AX-77025955	386	0.34	4.35	0.709273	0.308271	7_2000697	7_2998804	7_2	0.001	0.3761	9.15
183	AX-75366741	AX-75369251	338	0.31	4.66	0.721804	0.360902	1_183004278	1_183998348	1_183	0.001	0.3868	8.73
711	AX-77087309	AX-77089864	452	0.31	4.97	0.817043	0.403509	8_23003003	8_23999911	8_23	0.002	0.4009	8.90
905	AX-76240352	AX-76244808	913	0.30	5.27	0.939850	0.538847	21_3001322	21_3998996	21_3	0.002	0.4056	8.97
810	AX-75756065	AX-75758603	472	0.30	5.57	0.786967	0.358396	13_5001506	13_5998604	13_5	0.002	0.4117	8.97
790	AX-75715646	AX-75718564	596	0.28	5.85	0.889724	0.476190	12_5000340	12_5999121	12_5	0.002	0.4079	8.43
299	AX-75950372	AX-75952274	342	0.28	6.13	0.686717	0.328321	2_102003739	2_102994576	2_102	0.002	0.4181	8.41
878	AX-80856316	AX-75922085	684	0.28	6.40	0.887218	0.443609	19_1000224	19_1999134	19_1	0.002	0.4312	8.43
184	AX-75369256	AX-75371751	331	0.27	6.68	0.681704	0.315789	1_184000347	1_184995531	1_184	0.002	0.4241	7.73
879	AX-75922091	AX-75925162	658	0.27	6.95	0.889724	0.501253	19_2000430	19_2999775	19_2	0.002	0.4271	7.58
187	AX-75376955	AX-75379538	351	0.27	7.22	0.746867	0.335840	1_187010957	1_187999263	1_187	0.003	0.4310	7.46
830	AX-75801378	AX-75804281	584	0.26	7.48	0.882205	0.443609	14_6001464	14_6995656	14_6	0.003	0.4333	7.26
744	AX-75618611	AX-75591874	702	0.26	7.74	0.867168	0.446115	10_1000852	10_1996855	10_1	0.003	0.4424	7.42
851	AX-75818864	AX-75822311	568	0.26	8.01	0.854637	0.446115	15_11000837	15_11999795	15_11	0.003	0.4500	7.43
289	AX-76181012	AX-76182988	255	0.26	8.27	0.581454	0.260652	2_92000457	2_92998761	2_92	0.003	0.4538	7.21
121	AX-75232570	AX-75234712	361	0.26	8.52	0.726817	0.365915	1_121004601	1_121998086	1_121	0.003	0.4591	7.05
50	AX-75465028	AX-75467094	367	0.26	8.78	0.739348	0.325815	1_50001254	1_50997980	1_50	0.003	0.4622	6.92
912	AX-76266698	AX-76269188	540	0.26	9.04	0.799499	0.360902	22_3000446	22_3999675	22_3	0.004	0.4617	6.69
918	AX-76288289	AX-76292943	838	0.26	9.30	0.947368	0.508772	23_4000469	23_4998607	23_4	0.004	0.4624	6.63
703	AX-77066344	AX-77069002	401	0.25	9.55	0.749373	0.360902	8_15001133	8_15998397	8_15	0.004	0.4687	6.58
906	AX-76244817	AX-76249310	979	0.25	9.80	0.962406	0.548872	21_4002065	21_4998273	21_4	0.004	0.4712	6.59
933	AX-76338842	AX-76343737	998	0.25	10.05	0.949875	0.516291	26_3000141	26_3998650	26_3	0.004	0.4738	6.59
293	AX-76188386	AX-76190331	263	0.24	10.28	0.694236	0.330827	2_96002502	2_96996274	2_96	0.004	0.4735	6.24
758	AX-80848130	AX-80999082	640	0.24	10.52	0.879699	0.388471	10_15000035	10_15998420	10_15	0.004	0.4752	6.18
625	AX-80989649	AX-76903805	480	0.23	10.75	0.764411	0.383459	6_14001935	6_14999572	6_14	0.005	0.4782	6.07
186	AX-75374377	AX-75376857	351	0.23	10.98	0.671679	0.298246	1_186000674	1_186969404	1_186	0.005	0.4790	6.01
923	AX-76306502	AX-76310697	944	0.23	11.21	0.947368	0.486216	24_3000265	24_3999713	24_3	0.005	0.4823	5.99
347	AX-80947139	AX-76595949	363	0.22	11.43	0.679198	0.270677	3_24281	3_993284	3_0	0.005	0.4856	6.01
907	AX-76249321	AX-76254194	1100	0.22	11.65	0.967419	0.551378	21_5001208	21_5999307	21_5	0.005	0.4880	6.02
921	AX-76298002	AX-76302335	960	0.22	11.88	0.927318	0.503759	24_1000070	24_1999963	24_1	0.005	0.4880	5.97
526	AX-76712243	AX-76714172	299	0.22	12.10	0.661654	0.295739	4_67001751	4_67989051	4_67	0.005	0.4938	5.98
770	AX-80953574	AX-75667498	589	0.22	12.31	0.824561	0.385965	11_6000357	11_6999911	11_6	0.005	0.5017	6.06
811	AX-75758623	AX-75761205	513	0.21	12.53	0.829574	0.355890	13_6003685	13_6999594	13_6	0.005	0.5040	6.01
0	AX-75442064	AX-75558810	322	0.21	12.74	0.654135	0.303258	1_10242	1_997412	1_0	0.005	0.5089	6.00
841	AX-75816303	AX-75826631	508	0.21	12.96	0.771930	0.365915	15_1002290	15_1998062	15_1	0.005	0.5129	6.02
840	AX-80890773	AX-75816140	267	0.21	13.16	0.656642	0.345865	15_41526	15_998020	15_0	0.006	0.5133	5.88
880	AX-75925164	AX-75928749	766	0.21	13.37	0.892231	0.446115	19_3000727	19_3999383	19_3	0.006	0.5148	5.88
903	AX-76231891	AX-76236305	937	0.20	13.57	0.932331	0.456140	21_1001186	21_1999733	21_1	0.006	0.5147	5.85
932	AX-76334462	AX-76338838	904	0.20	13.78	0.909774	0.476190	26_2000388	26_2999606	26_2	0.006	0.5156	5.84
904	AX-76236308	AX-76240350	866	0.20	13.98	0.939850	0.488722	21_2000258	21_2999901	21_2	0.006	0.5162	5.82
938	AX-76354951	AX-76359739	1089	0.20	14.18	0.969925	0.493734	27_2000333	27_2999344	27_2	0.006	0.5171	5.80
916	AX-76279738	AX-76283743	788	0.20	14.38	0.889724	0.446115	23_2003312	23_2997170	23_2	0.006	0.5189	5.79
838	AX-75783716	AX-75787468	552	0.20	14.58	0.839599	0.390977	14_14000126	14_14990913	14_14	0.006	0.5208	5.74
292	AX-76186670	AX-76188368	191	0.20	14.78	0.553885	0.268170	2_95000038	2_95993890	2_95	0.007	0.5156	5.48
825	AX-75770939	AX-75789149	676	0.20	14.98	0.864662	0.393484	14_1002891	14_1999306	14_1	0.007	0.5162	5.43
922	AX-76302337	AX-80994951	829	0.20	15.17	0.927318	0.451128	24_2000563	24_2999273	24_2	0.007	0.5165	5.38
939	AX-80911429	AX-80881176	933	0.20	15.37	0.944862	0.441103	27_3000222	27_3997124	27_3	0.007	0.5173	5.37
81	AX-75528336	AX-75530324	370	0.20	15.57	0.729323	0.303258	1_81008377	1_81994832	1_81	0.007	0.5198	5.35
942	AX-76388358	AX-76370875	883	0.19	15.76	0.927318	0.451128	28_24369	28_999295	28_0	0.007	0.5203	5.30
867	AX-75890190	AX-75893316	638	0.19	15.96	0.859649	0.358396	18_2033439	18_2999727	18_2	0.007	0.5211	5.24
858	AX-75862602	AX-75865967	737	0.19	16.15	0.922306	0.431078	17_4000959	17_4999668	17_4	0.008	0.5230	5.24
778	AX-75638287	AX-75641054	576	0.19	16.34	0.832080	0.353383	11_14001094	11_14996123	11_14	0.008	0.5251	5.23
915	AX-76297963	AX-76279728	843	0.19	16.53	0.927318	0.436090	23_1000758	23_1999878	23_1	0.008	0.5262	5.23
791	AX-75718570	AX-75721391	550	0.19	16.72	0.834586	0.343358	12_6000683	12_6997857	12_6	0.008	0.5258	5.18
917	AX-80764068	AX-76288278	890	0.19	16.91	0.929825	0.481203	23_3000994	23_3997153	23_3	0.008	0.5271	5.16
753	AX-75627837	AX-75570215	713	0.19	17.10	0.849624	0.380952	10_10001841	10_10998251	10_10	0.008	0.5283	5.14
779	AX-75641067	AX-75643905	636	0.19	17.28	0.877193	0.388471	11_15000155	11_15999835	11_15	0.008	0.5290	5.10
797	AX-75683891	AX-75686845	520	0.19	17.47	0.789474	0.320802	12_12001263	12_12999312	12_12	0.008	0.5305	5.07
732	AX-77134372	AX-77137388	485	0.19	17.66	0.766917	0.348371	9_14001725	9_14997194	9_14	0.008	0.5303	5.02
870	AX-75899869	AX-75903400	699	0.19	17.85	0.859649	0.408521	18_5003077	18_5998715	18_5	0.009	0.5297	4.97
920	AX-80751587	AX-76298000	748	0.19	18.03	0.909774	0.378446	24_8879	24_999869	24_0	0.009	0.5302	4.96
287	AX-80787742	AX-76179226	300	0.19	18.22	0.639098	0.243108	2_90003701	2_90999856	2_90	0.009	0.5307	4.89
181	AX-80802935	AX-75364347	345	0.18	18.41	0.679198	0.280702	1_181001172	1_181996465	1_181	0.009	0.5279	4.79
199	AX-76052995	AX-76071107	328	0.18	18.59	0.629073	0.263158	2_2001466	2_2999225	2_2	0.009	0.5305	4.80
842	AX-75826637	AX-75829574	472	0.18	18.77	0.774436	0.353383	15_2000804	15_2999282	15_2	0.009	0.5314	4.81
831	AX-75804296	AX-75807473	620	0.18	18.96	0.844612	0.333333	14_7000562	14_7997901	14_7	0.009	0.5299	4.73
176	AX-75349955	AX-75352416	357	0.18	19.14	0.704261	0.270677	1_176009588	1_176999375	1_176	0.010	0.5308	4.71
937	AX-76370676	AX-76354949	724	0.18	19.32	0.887218	0.423559	27_1014447	27_1999479	27_1	0.010	0.5317	4.70
911	AX-76262890	AX-76266695	367	0.18	19.50	0.674185	0.248120	22_2002167	22_2999963	22_2	0.010	0.5327	4.66
737	AX-77149657	AX-77152821	613	0.18	19.68	0.832080	0.383459	9_19000810	9_19994411	9_19	0.010	0.5332	4.64
764	AX-80789428	AX-75676721	424	0.18	19.86	0.776942	0.365915	11_62065	11_997948	11_0	0.010	0.5339	4.60
881	AX-75928752	AX-75931968	642	0.18	20.04	0.874687	0.398496	19_4000523	19_4998547	19_4	0.010	0.5357	4.58
454	AX-76403803	AX-76406310	449	0.18	20.22	0.761905	0.325815	3_107000792	3_107998878	3_107	0.010	0.5373	4.58
684	AX-77032014	AX-77034634	438	0.18	20.39	0.746867	0.318296	7_33001480	7_33999284	7_33	0.011	0.5388	4.56
401	AX-80976982	AX-76504086	360	0.18	20.57	0.699248	0.315789	3_54013109	3_54998896	3_54	0.011	0.5398	4.54
883	AX-75935411	AX-80992049	699	0.18	20.75	0.874687	0.403509	19_6000751	19_6999373	19_6	0.011	0.5407	4.54
472	AX-76609080	AX-76610919	327	0.18	20.92	0.626566	0.240602	4_13000613	4_13999846	4_13	0.011	0.5429	4.54
752	AX-75624285	AX-75627828	684	0.18	21.10	0.877193	0.340852	10_9001929	10_9999999	10_9	0.011	0.5429	4.53
908	AX-80972811	AX-76257597	698	0.18	21.27	0.844612	0.363409	21_6001925	21_6815670	21_6	0.011	0.5427	4.47
757	AX-75580920	AX-75584325	653	0.17	21.45	0.887218	0.406015	10_14000980	10_14998393	10_14	0.011	0.5438	4.46
925	AX-76314943	AX-76319413	778	0.17	21.62	0.909774	0.398496	24_5000105	24_5999010	24_5	0.011	0.5454	4.47
884	AX-80810554	AX-75942287	650	0.17	21.80	0.862155	0.375940	19_7004176	19_7998991	19_7	0.011	0.5466	4.46
182	AX-80919547	AX-80887301	370	0.17	21.97	0.704261	0.280702	1_182001525	1_182870712	1_182	0.012	0.5435	4.36
173	AX-75342764	AX-75345105	335	0.17	22.14	0.654135	0.258145	1_173005650	1_173997232	1_173	0.012	0.5463	4.37
527	AX-76714211	AX-76716178	345	0.17	22.31	0.709273	0.293233	4_68001472	4_68997364	4_68	0.012	0.5482	4.34
323	AX-75995827	AX-75997718	306	0.17	22.49	0.619048	0.288221	2_126002785	2_126997805	2_126	0.012	0.5502	4.32
723	AX-77172117	AX-77174764	495	0.17	22.66	0.769424	0.313283	9_5000912	9_5998634	9_5	0.012	0.5520	4.34
869	AX-75896653	AX-75899841	615	0.17	22.83	0.867168	0.358396	18_4001669	18_4993319	18_4	0.012	0.5523	4.33
789	AX-75712996	AX-75715638	444	0.17	22.99	0.754386	0.303258	12_4002400	12_4997551	12_4	0.012	0.5515	4.29
364	AX-76425239	AX-80867741	361	0.16	23.16	0.716792	0.255639	3_17000437	3_17994012	3_17	0.013	0.5536	4.28
491	AX-76643038	AX-76645146	354	0.16	23.32	0.651629	0.238095	4_32003023	4_32999605	4_32	0.013	0.5538	4.26
536	AX-76731829	AX-77281867	342	0.16	23.48	0.671679	0.285714	4_77004078	4_77999527	4_77	0.013	0.5564	4.27
862	AX-75876518	AX-75880093	724	0.16	23.65	0.877193	0.388471	17_8000497	17_8999248	17_8	0.013	0.5575	4.26
740	AX-77159379	AX-77162555	593	0.16	23.81	0.832080	0.370927	9_22000680	9_22998001	9_22	0.013	0.5569	4.22
760	AX-75591253	AX-80818911	631	0.16	23.97	0.822055	0.345865	10_17001841	10_17999778	10_17	0.013	0.5569	4.21
43	AX-75450602	AX-75452720	327	0.16	24.14	0.629073	0.268170	1_43004228	1_43997742	1_43	0.013	0.5606	4.23
175	AX-75347474	AX-75349918	348	0.16	24.30	0.669173	0.278196	1_175003078	1_175996880	1_175	0.013	0.5609	4.21
859	AX-75865976	AX-80948541	572	0.16	24.46	0.842105	0.370927	17_5001905	17_5999595	17_5	0.014	0.5612	4.19
537	AX-76733926	AX-76735902	294	0.16	24.62	0.626566	0.278196	4_78000541	4_78996526	4_78	0.014	0.5632	4.19
170	AX-75335749	AX-75338059	432	0.16	24.78	0.749373	0.313283	1_170000315	1_170999129	1_170	0.014	0.5638	4.17
754	AX-75570225	AX-75573803	687	0.16	24.95	0.842105	0.355890	10_11000334	10_11995631	10_11	0.014	0.5640	4.16
719	AX-77176468	AX-77142357	546	0.16	25.11	0.814536	0.323308	9_1000417	9_1999765	9_1	0.014	0.5645	4.16
794	AX-75727518	AX-75678625	507	0.16	25.27	0.814536	0.305764	12_9002759	12_9998218	12_9	0.014	0.5643	4.14
850	AX-75815525	AX-80882280	528	0.16	25.43	0.781955	0.368421	15_10001717	15_10999147	15_10	0.014	0.5652	4.13
393	AX-76485056	AX-80893250	356	0.16	25.59	0.666667	0.280702	3_46000857	3_46998703	3_46	0.014	0.5654	4.10
750	AX-75618114	AX-80894370	592	0.16	25.75	0.864662	0.343358	10_7000336	10_7998549	10_7	0.014	0.5662	4.11
482	AX-76625753	AX-76627710	370	0.16	25.91	0.644110	0.260652	4_23000814	4_23999910	4_23	0.014	0.5668	4.10
796	AX-75681107	AX-75683877	482	0.16	26.07	0.789474	0.285714	12_11001448	12_11996593	12_11	0.015	0.5672	4.08
826	AX-75789153	AX-75792092	624	0.16	26.23	0.859649	0.348371	14_2000438	14_2999263	14_2	0.015	0.5672	4.06
792	AX-75721401	AX-75724380	477	0.16	26.39	0.771930	0.303258	12_7000142	12_7999889	12_7	0.015	0.5664	4.03
943	AX-76370882	AX-76374736	657	0.16	26.54	0.869674	0.360902	28_1001694	28_1998971	28_1	0.015	0.5671	4.03
882	AX-75931975	AX-75935404	618	0.16	26.70	0.859649	0.333333	19_5000557	19_5998521	19_5	0.015	0.5682	4.02
254	AX-76116480	AX-76118411	275	0.16	26.86	0.568922	0.215539	2_57004499	2_57994157	2_57	0.015	0.5684	3.98
300	AX-75952282	AX-75954329	319	0.16	27.01	0.674185	0.240602	2_103000146	2_103995409	2_103	0.016	0.5675	3.92
314	AX-75978845	AX-75980702	282	0.16	27.17	0.614035	0.258145	2_117000983	2_117995914	2_117	0.016	0.5694	3.92
834	AX-75814403	AX-75773638	526	0.16	27.33	0.817043	0.350877	14_10000304	14_10999961	14_10	0.016	0.5697	3.91
944	AX-76374746	AX-76379171	672	0.16	27.48	0.852130	0.358396	28_2000868	28_2999362	28_2	0.016	0.5703	3.90
621	AX-76972211	AX-76893643	415	0.16	27.64	0.716792	0.308271	6_10008458	6_10998696	6_10	0.017	0.5705	3.86
169	AX-75333454	AX-75335748	376	0.16	27.79	0.691729	0.255639	1_169004220	1_169999438	1_169	0.017	0.5728	3.87
700	AX-77058822	AX-77061166	322	0.16	27.95	0.634085	0.250627	8_12001823	8_12998346	8_12	0.017	0.5709	3.80
775	AX-75630040	AX-75632703	528	0.16	28.10	0.839599	0.298246	11_11001215	11_11999242	11_11	0.017	0.5717	3.79
746	AX-75605604	AX-75608616	696	0.15	28.26	0.872180	0.363409	10_3000312	10_3999639	10_3	0.017	0.5712	3.77
857	AX-80816921	AX-75862600	708	0.15	28.41	0.889724	0.398496	17_3002015	17_3999541	17_3	0.017	0.5717	3.77
863	AX-75880094	AX-75883607	556	0.15	28.56	0.796992	0.335840	17_9000660	17_9997363	17_9	0.017	0.5727	3.77
624	AX-76898693	AX-80948943	371	0.15	28.72	0.689223	0.255639	6_13000859	6_13999422	6_13	0.018	0.5714	3.72
802	AX-75698695	AX-75701800	574	0.15	28.87	0.837093	0.355890	12_17000681	12_17999819	12_17	0.018	0.5718	3.70
934	AX-76343750	AX-76348255	806	0.15	29.02	0.917293	0.383459	26_4000618	26_4999719	26_4	0.018	0.5722	3.70
871	AX-75903406	AX-75906855	699	0.15	29.17	0.837093	0.348371	18_6000481	18_6999386	18_6	0.018	0.5726	3.70
35	AX-75434066	AX-80801444	380	0.15	29.32	0.714286	0.280702	1_35002005	1_35998816	1_35	0.018	0.5737	3.70
751	AX-75621080	AX-75624276	760	0.15	29.47	0.902256	0.385965	10_8002511	10_8999576	10_8	0.018	0.5741	3.70
725	AX-77177627	AX-77180540	515	0.15	29.62	0.749373	0.310777	9_7000147	9_7998866	9_7	0.018	0.5754	3.71
677	AX-77013374	AX-77015909	469	0.15	29.77	0.804511	0.290727	7_26003622	7_26999366	7_26	0.018	0.5772	3.71
107	AX-75202354	AX-75204749	382	0.15	29.91	0.714286	0.278196	1_107000175	1_107999246	1_107	0.018	0.5778	3.69
106	AX-75200013	AX-75202353	363	0.15	30.06	0.661654	0.235589	1_106001479	1_106999692	1_106	0.019	0.5784	3.68
623	AX-76896169	AX-76898688	373	0.15	30.21	0.666667	0.278196	6_12001702	6_12998278	6_12	0.019	0.5771	3.64
639	AX-76936654	AX-76939327	452	0.15	30.35	0.746867	0.323308	6_28003701	6_28998758	6_28	0.019	0.5770	3.62
848	AX-75844941	AX-75848525	580	0.15	30.50	0.837093	0.308271	15_8003013	15_8999900	15_8	0.019	0.5762	3.59
738	AX-77152841	AX-77156052	513	0.15	30.64	0.786967	0.330827	9_20001952	9_20998960	9_20	0.020	0.5771	3.59
894	AX-76223652	AX-80862565	475	0.15	30.79	0.774436	0.278196	20_7000004	20_7998579	20_7	0.020	0.5778	3.59
793	AX-75724384	AX-75727506	523	0.15	30.93	0.799499	0.325815	12_8001126	12_8998440	12_8	0.020	0.5779	3.59
584	AX-76820232	AX-76822194	288	0.15	31.08	0.626566	0.238095	5_33000920	5_33998426	5_33	0.019	0.5809	3.62
702	AX-77063673	AX-77066338	435	0.15	31.23	0.764411	0.295739	8_14000656	8_14999112	8_14	0.020	0.5805	3.59
877	AX-75918214	AX-75918559	477	0.14	31.37	0.786967	0.310777	19_8216	19_995529	19_0	0.020	0.5814	3.60
217	AX-76052589	AX-76054414	306	0.14	31.51	0.629073	0.240602	2_20002801	2_20997718	2_20	0.020	0.5817	3.57
769	AX-75661793	AX-75664751	481	0.14	31.66	0.781955	0.310777	11_5000641	11_5998062	11_5	0.020	0.5827	3.56
924	AX-76310705	AX-76314934	776	0.14	31.80	0.897243	0.370927	24_4001256	24_4997883	24_4	0.020	0.5828	3.55
475	AX-76614688	AX-76616319	319	0.14	31.94	0.636591	0.258145	4_16001139	4_16998635	4_16	0.020	0.5831	3.55
616	AX-76958940	AX-76961669	456	0.14	32.09	0.749373	0.313283	6_5004430	6_5997582	6_5	0.021	0.5834	3.54
619	AX-76966846	AX-76969472	508	0.14	32.23	0.754386	0.268170	6_8002588	6_8996459	6_8	0.021	0.5834	3.52
759	AX-75587771	AX-75591235	657	0.14	32.37	0.837093	0.325815	10_16001397	10_16994329	10_16	0.021	0.5837	3.53
492	AX-76645179	AX-76647420	364	0.14	32.51	0.716792	0.258145	4_33010218	4_33999667	4_33	0.021	0.5834	3.50
762	AX-75598675	AX-75602308	599	0.14	32.65	0.827068	0.325815	10_19001184	10_19998197	10_19	0.021	0.5849	3.52
634	AX-76923669	AX-76926114	405	0.14	32.79	0.721804	0.278196	6_23001925	6_23997583	6_23	0.021	0.5856	3.51
930	AX-76350955	AX-76351418	573	0.14	32.93	0.802005	0.298246	26_13642	26_999374	26_0	0.021	0.5855	3.50
399	AX-76497396	AX-76499599	387	0.14	33.07	0.709273	0.290727	3_52002322	3_52998489	3_52	0.021	0.5862	3.50
835	AX-75773644	AX-75777195	652	0.14	33.21	0.847118	0.343358	14_11000915	14_11999159	14_11	0.021	0.5862	3.49
885	AX-75942294	AX-80948643	647	0.14	33.34	0.847118	0.353383	19_8000233	19_8996860	19_8	0.021	0.5860	3.48
873	AX-75910435	AX-75914041	734	0.14	33.48	0.879699	0.338346	18_8001465	18_8991930	18_8	0.022	0.5859	3.47
731	AX-77131500	AX-77134364	470	0.14	33.62	0.769424	0.303258	9_13000454	9_13998539	9_13	0.022	0.5862	3.46
166	AX-75326187	AX-75328559	390	0.14	33.76	0.706767	0.275689	1_166000511	1_166999195	1_166	0.022	0.5874	3.46
248	AX-80856159	AX-76109268	188	0.14	33.90	0.496241	0.228070	2_51000883	2_51998771	2_51	0.022	0.5899	3.48
771	AX-75667499	AX-75670508	465	0.14	34.03	0.791980	0.318296	11_7000304	11_7998782	11_7	0.022	0.5899	3.47
781	AX-75646709	AX-75649502	530	0.14	34.17	0.774436	0.295739	11_17002442	11_17997723	11_17	0.022	0.5913	3.47
39	AX-75442740	AX-75444754	378	0.14	34.31	0.696742	0.195489	1_39000098	1_39997444	1_39	0.022	0.5930	3.48
755	AX-75573828	AX-75577269	642	0.14	34.44	0.804511	0.328321	10_12003810	10_12973953	10_12	0.022	0.5930	3.48
795	AX-75678634	AX-75681102	521	0.14	34.58	0.814536	0.335840	12_10001054	12_10998376	12_10	0.022	0.5930	3.47
695	AX-77116686	AX-77119209	479	0.14	34.72	0.754386	0.308271	8_7003352	8_7999901	8_7	0.022	0.5929	3.46
931	AX-76351429	AX-76334459	662	0.14	34.85	0.849624	0.360902	26_1002598	26_1999851	26_1	0.022	0.5929	3.45
849	AX-75848535	AX-75815518	641	0.14	34.99	0.862155	0.293233	15_9002743	15_9999015	15_9	0.022	0.5930	3.45
609	AX-76878553	AX-76881148	443	0.14	35.12	0.744361	0.313283	5_58001133	5_58996253	5_58	0.023	0.5927	3.42
324	AX-75997727	AX-80995336	266	0.14	35.26	0.609023	0.177945	2_127001901	2_127991942	2_127	0.023	0.5933	3.42
734	AX-77140311	AX-77143382	508	0.14	35.39	0.822055	0.313283	9_16001716	9_16999606	9_16	0.023	0.5928	3.40
861	AX-75872863	AX-75876512	667	0.14	35.53	0.854637	0.370927	17_7000143	17_7999150	17_7	0.023	0.5929	3.39
856	AX-75856288	AX-75859397	642	0.13	35.66	0.839599	0.338346	17_2000249	17_2999617	17_2	0.023	0.5930	3.39
768	AX-80796859	AX-75661779	483	0.13	35.80	0.754386	0.275689	11_4001030	11_4994753	11_4	0.023	0.5936	3.38
895	AX-76226379	AX-76228985	544	0.13	35.93	0.799499	0.330827	20_8001318	20_8999959	20_8	0.023	0.5950	3.39
720	AX-77142406	AX-80980112	532	0.13	36.07	0.766917	0.328321	9_2001354	9_2998908	9_2	0.023	0.5952	3.39
266	AX-76138743	AX-76140671	275	0.13	36.20	0.568922	0.215539	2_69000098	2_69998889	2_69	0.024	0.5950	3.37
727	AX-77183467	AX-77186480	547	0.13	36.33	0.791980	0.278196	9_9000575	9_9998295	9_9	0.024	0.5950	3.36
735	AX-77143390	AX-77146534	482	0.13	36.47	0.804511	0.278196	9_17002720	9_17999967	9_17	0.024	0.5946	3.35
213	AX-76045154	AX-76046932	352	0.13	36.60	0.684211	0.238095	2_16000151	2_16998562	2_16	0.024	0.5955	3.34
206	AX-76178949	AX-76196976	310	0.13	36.73	0.614035	0.203008	2_9012190	2_9990590	2_9	0.024	0.5958	3.33
827	AX-75792098	AX-75795328	549	0.13	36.86	0.802005	0.323308	14_3001973	14_3999889	14_3	0.024	0.5953	3.31
860	AX-75869352	AX-75872854	670	0.13	36.99	0.854637	0.310777	17_6001467	17_6998184	17_6	0.024	0.5953	3.31
620	AX-76969484	AX-76972187	486	0.13	37.13	0.786967	0.313283	6_9000091	6_9999004	6_9	0.025	0.5947	3.28
214	AX-76046940	AX-76048707	316	0.13	37.26	0.619048	0.255639	2_17003025	2_17998177	2_17	0.025	0.5954	3.27
798	AX-75686849	AX-75689704	528	0.13	37.39	0.769424	0.288221	12_13000320	12_13998096	12_13	0.025	0.5950	3.26
177	AX-75352419	AX-75354850	379	0.13	37.52	0.689223	0.263158	1_177000356	1_177994321	1_177	0.025	0.5953	3.25
914	AX-76290449	AX-76297955	736	0.13	37.65	0.897243	0.348371	23_8243	23_999433	23_0	0.025	0.5954	3.25
800	AX-75692768	AX-80804166	579	0.13	37.78	0.809524	0.325815	12_15002886	12_15999715	12_15	0.025	0.5956	3.24
403	AX-76506258	AX-76508344	412	0.13	37.91	0.699248	0.250627	3_56000993	3_56999223	3_56	0.026	0.5955	3.24
192	AX-75389936	AX-80769160	393	0.13	38.04	0.704261	0.233083	1_192000815	1_192997114	1_192	0.026	0.5957	3.23
602	AX-76861266	AX-76863845	441	0.13	38.16	0.734336	0.290727	5_51001967	5_51999633	5_51	0.026	0.5963	3.23
674	AX-77005550	AX-77008175	431	0.13	38.29	0.751880	0.305764	7_23001680	7_23991879	7_23	0.026	0.5978	3.24
603	AX-76863849	AX-76866369	451	0.13	38.42	0.756892	0.268170	5_52001366	5_52997823	5_52	0.026	0.5981	3.24
185	AX-75371764	AX-75374372	402	0.13	38.55	0.709273	0.238095	1_185000255	1_185998748	1_185	0.026	0.5976	3.23
910	AX-76275583	AX-76262871	511	0.13	38.68	0.802005	0.278196	22_1004589	22_1997368	22_1	0.026	0.5973	3.21
628	AX-76908796	AX-76911130	415	0.13	38.80	0.754386	0.303258	6_17000075	6_17999876	6_17	0.026	0.5972	3.20
631	AX-77277315	AX-76918829	464	0.13	38.93	0.751880	0.275689	6_20013603	6_20999470	6_20	0.027	0.5971	3.18
174	AX-75345123	AX-75347467	340	0.13	39.06	0.691729	0.248120	1_174005292	1_174999542	1_174	0.027	0.5976	3.18
44	AX-75452726	AX-75454829	344	0.13	39.18	0.636591	0.270677	1_44001073	1_44997785	1_44	0.027	0.5987	3.18
263	AX-76133262	AX-76134968	288	0.13	39.31	0.601504	0.230576	2_66002681	2_66995276	2_66	0.027	0.5989	3.18
756	AX-75577374	AX-75580915	575	0.13	39.44	0.812030	0.323308	10_13002405	10_13999140	10_13	0.027	0.5990	3.17
807	AX-75739710	AX-75751209	442	0.13	39.56	0.781955	0.273183	13_2000330	13_2994904	13_2	0.027	0.5994	3.17
664	AX-76979320	AX-76981865	502	0.13	39.69	0.746867	0.275689	7_13000932	7_13996236	7_13	0.027	0.5999	3.17
847	AX-75841555	AX-75844928	598	0.13	39.82	0.834586	0.285714	15_7002111	15_7999932	15_7	0.027	0.6000	3.17
899	AX-76202398	AX-76205282	551	0.13	39.94	0.802005	0.318296	20_12000087	20_12998691	20_12	0.027	0.6000	3.16
31	AX-80745502	AX-75427697	372	0.13	40.07	0.679198	0.245614	1_31004761	1_31999153	1_31	0.027	0.6003	3.15
774	AX-75676572	AX-75630020	505	0.13	40.19	0.807018	0.293233	11_10000131	11_10995895	11_10	0.028	0.6003	3.14
819	AX-75738658	AX-75741110	427	0.13	40.32	0.731830	0.253133	13_14004880	13_14996106	13_14	0.028	0.6010	3.14
636	AX-76928740	AX-80997878	496	0.13	40.45	0.749373	0.305764	6_25001721	6_25999547	6_25	0.028	0.6008	3.12
539	AX-76738010	AX-76740121	297	0.13	40.57	0.604010	0.240602	4_80000362	4_80992376	4_80	0.028	0.6029	3.14
772	AX-75670512	AX-75673541	558	0.12	40.70	0.804511	0.303258	11_8001658	11_8996064	11_8	0.028	0.6028	3.13
814	AX-75766296	AX-75768749	517	0.12	40.82	0.789474	0.303258	13_9003074	13_9999946	13_9	0.028	0.6024	3.12
722	AX-77169361	AX-77172112	482	0.12	40.95	0.781955	0.280702	9_4000836	9_4999336	9_4	0.028	0.6025	3.11
493	AX-76647427	AX-76649302	348	0.12	41.07	0.679198	0.220551	4_34001177	4_34999560	4_34	0.029	0.6024	3.10
745	AX-75592050	AX-75605603	632	0.12	41.19	0.822055	0.325815	10_2001672	10_2999942	10_2	0.029	0.6027	3.10
902	AX-76237838	AX-76231863	664	0.12	41.32	0.874687	0.328321	21_13225	21_993518	21_0	0.029	0.6029	3.10
305	AX-75961952	AX-75963835	320	0.12	41.44	0.659148	0.213033	2_108000662	2_108999223	2_108	0.029	0.6032	3.09
40	AX-75444762	AX-75446757	348	0.12	41.57	0.671679	0.263158	1_40001170	1_40996562	1_40	0.029	0.6039	3.09
803	AX-75701814	AX-75704724	557	0.12	41.69	0.774436	0.268170	12_18004438	12_18999471	12_18	0.029	0.6038	3.08
521	AX-76701915	AX-76703960	289	0.12	41.82	0.619048	0.197995	4_62006273	4_62997901	4_62	0.029	0.6040	3.07
122	AX-75234720	AX-75236982	344	0.12	41.94	0.656642	0.220551	1_122000993	1_122995823	1_122	0.029	0.6040	3.06
136	AX-75264533	AX-75266726	412	0.12	42.06	0.699248	0.258145	1_136003219	1_136999919	1_136	0.029	0.6043	3.06
638	AX-76934077	AX-76936640	521	0.12	42.18	0.766917	0.290727	6_27000325	6_27999574	6_27	0.030	0.6041	3.05
855	AX-75875253	AX-75856273	646	0.12	42.31	0.839599	0.275689	17_1000299	17_1995452	17_1	0.030	0.6047	3.05
69	AX-75505933	AX-75507939	319	0.12	42.43	0.661654	0.240602	1_69000578	1_69990723	1_69	0.030	0.6050	3.04
167	AX-75328563	AX-75330994	397	0.12	42.55	0.706767	0.215539	1_167001200	1_167998892	1_167	0.030	0.6060	3.05
260	AX-76127522	AX-76129390	323	0.12	42.67	0.626566	0.220551	2_63004924	2_63996713	2_63	0.030	0.6062	3.04
893	AX-76220737	AX-76223642	476	0.12	42.80	0.746867	0.278196	20_6003648	20_6997363	20_6	0.030	0.6067	3.04
929	AX-76330214	AX-76327397	512	0.12	42.92	0.776942	0.258145	25_2001192	25_2887176	25_2	0.030	0.6066	3.03
866	AX-75916089	AX-80753754	573	0.12	43.04	0.829574	0.280702	18_1000133	18_1868661	18_1	0.030	0.6067	3.03
402	AX-76504097	AX-76506252	319	0.12	43.16	0.621554	0.228070	3_55005401	3_55996150	3_55	0.030	0.6065	3.02
898	AX-76199829	AX-76202390	503	0.12	43.28	0.791980	0.315789	20_11001719	20_11996443	20_11	0.031	0.6065	3.02
374	AX-76445225	AX-76447224	363	0.12	43.40	0.684211	0.280702	3_27000210	3_27997762	3_27	0.031	0.6074	3.02
189	AX-75382166	AX-75384940	447	0.12	43.52	0.749373	0.258145	1_189002387	1_189998004	1_189	0.031	0.6076	3.02
146	AX-75285913	AX-75288007	390	0.12	43.64	0.719298	0.253133	1_146011196	1_146999886	1_146	0.031	0.6075	3.01
610	AX-76881160	AX-76883004	330	0.12	43.76	0.616541	0.223058	5_59001285	5_59775260	5_59	0.031	0.6065	2.98
846	AX-75838764	AX-75841551	544	0.12	43.88	0.796992	0.288221	15_6000311	15_6999944	15_6	0.031	0.6067	2.99
561	AX-76891266	AX-76772202	367	0.12	44.00	0.684211	0.223058	5_10003219	5_10999373	5_10	0.031	0.6075	2.98
872	AX-75906858	AX-75910430	435	0.12	44.12	0.746867	0.273183	18_7000316	18_7999684	18_7	0.031	0.6073	2.98
669	AX-76992094	AX-80783946	405	0.12	44.24	0.721804	0.238095	7_18002161	7_18998345	7_18	0.031	0.6086	2.99
241	AX-76095058	AX-76096748	333	0.12	44.36	0.644110	0.250627	2_44000126	2_44997161	2_44	0.032	0.6087	2.98
813	AX-75763891	AX-75766286	445	0.12	44.47	0.721804	0.275689	13_8000885	13_8998322	13_8	0.032	0.6094	2.98
788	AX-75710195	AX-80808112	449	0.12	44.59	0.739348	0.288221	12_3000599	12_3998803	12_3	0.032	0.6085	2.96
668	AX-76989542	AX-76992086	428	0.12	44.71	0.719298	0.255639	7_17000545	7_17999298	7_17	0.032	0.6097	2.97
892	AX-76218120	AX-76220727	492	0.12	44.83	0.751880	0.293233	20_5000651	20_5999452	20_5	0.032	0.6100	2.97
728	AX-77186487	AX-77125528	509	0.12	44.95	0.759399	0.275689	9_10001054	9_10999916	9_10	0.032	0.6100	2.96
622	AX-80921353	AX-76896151	419	0.12	45.07	0.766917	0.265664	6_11001860	6_11994987	6_11	0.032	0.6091	2.94
34	AX-80850516	AX-75434058	399	0.12	45.18	0.721804	0.250627	1_34000181	1_34997356	1_34	0.032	0.6098	2.94
394	AX-76487262	AX-80998879	399	0.12	45.30	0.714286	0.268170	3_47001081	3_47991191	3_47	0.033	0.6094	2.93
615	AX-76956195	AX-76958918	439	0.12	45.42	0.751880	0.283208	6_4003421	6_4997675	6_4	0.033	0.6092	2.92
640	AX-76939331	AX-76941844	482	0.12	45.54	0.794486	0.300752	6_29001552	6_29999184	6_29	0.033	0.6090	2.91
255	AX-76118432	AX-76120366	285	0.12	45.65	0.634085	0.213033	2_58005638	2_58998616	2_58	0.033	0.6087	2.90
780	AX-75643912	AX-75646702	507	0.12	45.77	0.804511	0.315789	11_16000965	11_16999456	11_16	0.033	0.6087	2.90
679	AX-77018605	AX-77021244	467	0.12	45.89	0.729323	0.258145	7_28002821	7_28999513	7_28	0.033	0.6094	2.90
286	AX-76175392	AX-80760744	293	0.12	46.00	0.621554	0.182957	2_89003787	2_89997478	2_89	0.034	0.6086	2.88
868	AX-75893328	AX-75896649	634	0.12	46.12	0.832080	0.320802	18_3002958	18_3999218	18_3	0.034	0.6086	2.88
313	AX-80784915	AX-75978843	285	0.12	46.23	0.586466	0.205514	2_116001330	2_116998389	2_116	0.034	0.6091	2.87
476	AX-76616326	AX-76618090	346	0.11	46.35	0.609023	0.200501	4_17003745	4_17997977	4_17	0.034	0.6094	2.87
246	AX-76103939	AX-76105858	328	0.11	46.46	0.656642	0.230576	2_49000825	2_49995902	2_49	0.034	0.6102	2.87
49	AX-75462976	AX-75465019	396	0.11	46.58	0.684211	0.235589	1_49002211	1_49997561	1_49	0.034	0.6107	2.87
68	AX-75503750	AX-75505919	414	0.11	46.69	0.776942	0.278196	1_68000845	1_68994689	1_68	0.034	0.6107	2.87
541	AX-76742429	AX-76744585	308	0.11	46.80	0.639098	0.210526	4_82001647	4_82992049	4_82	0.034	0.6107	2.86
716	AX-77100748	AX-77103759	415	0.11	46.92	0.724311	0.260652	8_28001005	8_28995832	8_28	0.034	0.6113	2.86
836	AX-75777206	AX-75780196	531	0.11	47.03	0.784461	0.283208	14_12001799	14_12990825	14_12	0.035	0.6115	2.86
135	AX-75262202	AX-75264523	416	0.11	47.15	0.731830	0.263158	1_135001292	1_135998934	1_135	0.035	0.6118	2.86
629	AX-76911131	AX-76913678	378	0.11	47.26	0.676692	0.253133	6_18001694	6_18998825	6_18	0.035	0.6114	2.84
45	AX-75454837	AX-75456801	364	0.11	47.37	0.641604	0.238095	1_45001631	1_45998217	1_45	0.035	0.6117	2.84
804	AX-75704729	AX-75707423	482	0.11	47.48	0.759399	0.238095	12_19000363	12_19922740	12_19	0.035	0.6117	2.84
261	AX-76129400	AX-76131226	320	0.11	47.60	0.664160	0.250627	2_64002255	2_64995504	2_64	0.035	0.6111	2.82
721	AX-77166702	AX-77169357	490	0.11	47.71	0.771930	0.258145	9_3000364	9_3999700	9_3	0.036	0.6110	2.82
896	AX-76228992	AX-76231415	484	0.11	47.82	0.726817	0.245614	20_9002657	20_9990270	20_9	0.035	0.6113	2.82
645	AX-76952860	AX-76955481	454	0.11	47.93	0.724311	0.240602	6_34000326	6_34999419	6_34	0.036	0.6114	2.81
828	AX-75795334	AX-75798321	516	0.11	48.04	0.819549	0.300752	14_4001151	14_4999941	14_4	0.036	0.6116	2.81
520	AX-76699725	AX-76701900	347	0.11	48.15	0.636591	0.268170	4_61001499	4_61999721	4_61	0.036	0.6114	2.80
195	AX-75398331	AX-75401477	465	0.11	48.26	0.736842	0.218045	1_195003475	1_195995407	1_195	0.036	0.6116	2.80
538	AX-76735917	AX-76738003	315	0.11	48.37	0.654135	0.225564	4_79003361	4_79998716	4_79	0.036	0.6127	2.81
673	AX-77003009	AX-77005539	406	0.11	48.48	0.741855	0.268170	7_22000044	7_22998783	7_22	0.036	0.6133	2.81
635	AX-80978590	AX-76928735	465	0.11	48.59	0.764411	0.250627	6_24001009	6_24998495	6_24	0.036	0.6128	2.80
782	AX-75649508	AX-75652175	403	0.11	48.70	0.751880	0.233083	11_18001466	11_18994696	11_18	0.036	0.6133	2.80
303	AX-75958088	AX-75960054	288	0.11	48.80	0.619048	0.223058	2_106002057	2_106999646	2_106	0.036	0.6137	2.79
773	AX-81000384	AX-75676560	518	0.11	48.91	0.774436	0.290727	11_9000127	11_9997375	11_9	0.037	0.6134	2.79
724	AX-80927339	AX-77177621	482	0.11	49.02	0.749373	0.253133	9_6006890	9_6998596	9_6	0.037	0.6139	2.79
845	AX-75835552	AX-75838762	619	0.11	49.13	0.832080	0.298246	15_5000057	15_5999958	15_5	0.037	0.6139	2.79
928	AX-76322268	AX-76330134	691	0.11	49.24	0.844612	0.280702	25_1000996	25_1982441	25_1	0.037	0.6138	2.78
808	AX-75751233	AX-75753649	460	0.11	49.34	0.779449	0.260652	13_3002617	13_3998616	13_3	0.037	0.6136	2.77
670	AX-76994966	AX-76997653	380	0.11	49.45	0.679198	0.195489	7_19000238	7_19998381	7_19	0.037	0.6139	2.78
812	AX-75761217	AX-75763885	517	0.11	49.56	0.769424	0.273183	13_7003772	13_7998970	13_7	0.037	0.6140	2.77
777	AX-75635517	AX-75638281	502	0.11	49.67	0.724311	0.263158	11_13000655	11_13999472	11_13	0.037	0.6139	2.77
258	AX-76124109	AX-76125828	255	0.11	49.77	0.578947	0.205514	2_61003805	2_61992322	2_61	0.037	0.6140	2.76
193	AX-80892018	AX-75395719	459	0.11	49.88	0.769424	0.298246	1_193000093	1_193998457	1_193	0.037	0.6141	2.76
560	AX-76888894	AX-76891254	367	0.11	49.99	0.676692	0.192982	5_9000092	5_9998051	5_9	0.038	0.6140	2.75
627	AX-76906334	AX-76908789	409	0.11	50.09	0.714286	0.240602	6_16002913	6_16997660	6_16	0.038	0.6131	2.73
52	AX-80777321	AX-80740505	380	0.11	50.20	0.671679	0.205514	1_52000127	1_52998004	1_52	0.038	0.6130	2.72
799	AX-75689709	AX-75692757	546	0.11	50.31	0.819549	0.280702	12_14000037	12_14999691	12_14	0.038	0.6130	2.72
833	AX-80891149	AX-75814394	576	0.11	50.41	0.799499	0.288221	14_9000607	14_9998401	14_9	0.038	0.6128	2.71
595	AX-76844663	AX-76846965	385	0.11	50.52	0.714286	0.245614	5_44001572	5_44999656	5_44	0.039	0.6126	2.70
889	AX-76210118	AX-76212730	522	0.11	50.62	0.794486	0.270677	20_2001696	20_2999939	20_2	0.039	0.6126	2.70
776	AX-75632704	AX-75635513	557	0.11	50.73	0.802005	0.263158	11_12000479	11_12998947	11_12	0.039	0.6125	2.70
643	AX-76947214	AX-76949884	516	0.11	50.83	0.789474	0.255639	6_32001747	6_32998116	6_32	0.039	0.6126	2.69
686	AX-77037423	AX-77040080	388	0.11	50.94	0.674185	0.258145	7_35001712	7_35996723	7_35	0.039	0.6130	2.69
114	AX-75217954	AX-75220158	392	0.10	51.04	0.726817	0.268170	1_114010647	1_114999023	1_114	0.039	0.6131	2.69
682	AX-77026618	AX-77029293	470	0.10	51.15	0.734336	0.265664	7_31000070	7_31996005	7_31	0.039	0.6129	2.68
822	AX-75746348	AX-75748793	321	0.10	51.25	0.646617	0.200501	13_17000131	13_17998760	13_17	0.039	0.6140	2.68
583	AX-76818418	AX-76820223	205	0.10	51.36	0.511278	0.195489	5_32001226	5_32997980	5_32	0.039	0.6153	2.69
710	AX-77084787	AX-77087303	434	0.10	51.46	0.729323	0.245614	8_22002669	8_22999947	8_22	0.039	0.6155	2.70
540	AX-76740142	AX-76742414	296	0.10	51.57	0.619048	0.233083	4_81001865	4_81996034	4_81	0.039	0.6164	2.70
86	AX-75538520	AX-75540698	361	0.10	51.67	0.631579	0.205514	1_86005235	1_86998417	1_86	0.039	0.6166	2.70
766	AX-75654735	AX-75657293	316	0.10	51.77	0.586466	0.182957	11_2000809	11_2742622	11_2	0.039	0.6174	2.70
837	AX-80910352	AX-75783708	452	0.10	51.88	0.759399	0.253133	14_13001684	14_13996547	14_13	0.040	0.6174	2.69
82	AX-75530325	AX-75532330	401	0.10	51.98	0.694236	0.243108	1_82001576	1_82993071	1_82	0.040	0.6174	2.69
264	AX-76134980	AX-76136923	285	0.10	52.08	0.606516	0.225564	2_67001880	2_67995557	2_67	0.040	0.6174	2.68
558	AX-76884443	AX-76886587	410	0.10	52.18	0.691729	0.243108	5_7002677	5_7997304	5_7	0.040	0.6177	2.68
890	AX-76212732	AX-76215392	541	0.10	52.29	0.774436	0.270677	20_3001105	20_3997580	20_3	0.040	0.6178	2.68
380	AX-76457394	AX-76459445	380	0.10	52.39	0.694236	0.208020	3_33001857	3_33998952	3_33	0.040	0.6179	2.68
683	AX-77029308	AX-77031992	418	0.10	52.49	0.699248	0.245614	7_32001446	7_32990197	7_32	0.040	0.6177	2.67
741	AX-77162565	AX-77165757	401	0.10	52.60	0.736842	0.240602	9_23001311	9_23999904	9_23	0.041	0.6175	2.66
765	AX-75676960	AX-75654667	452	0.10	52.70	0.759399	0.273183	11_1005255	11_1998079	11_1	0.041	0.6179	2.66
517	AX-76693342	AX-76695453	364	0.10	52.80	0.671679	0.218045	4_58001396	4_58996848	4_58	0.041	0.6180	2.66
172	AX-80961415	AX-75342753	377	0.10	52.90	0.671679	0.235589	1_172002886	1_172999969	1_172	0.041	0.6176	2.65
378	AX-76453368	AX-76455492	409	0.10	53.00	0.709273	0.245614	3_31000133	3_31998824	3_31	0.041	0.6180	2.65
132	AX-75255758	AX-75257915	388	0.10	53.11	0.716792	0.225564	1_132003945	1_132998333	1_132	0.041	0.6185	2.65
817	AX-75733467	AX-75736036	408	0.10	53.21	0.689223	0.230576	13_12000451	13_12999639	13_12	0.041	0.6196	2.66
557	AX-76883064	AX-76884438	245	0.10	53.31	0.576441	0.180451	5_6391342	5_6999673	5_6	0.041	0.6199	2.66
212	AX-76043402	AX-76045147	290	0.10	53.41	0.596491	0.220551	2_15002550	2_15995197	2_15	0.041	0.6203	2.66
637	AX-76931386	AX-76934073	478	0.10	53.51	0.759399	0.228070	6_26001701	6_26998783	6_26	0.041	0.6199	2.65
79	AX-80785192	AX-75526273	360	0.10	53.62	0.674185	0.255639	1_79001243	1_79999317	1_79	0.042	0.6199	2.64
608	AX-76876008	AX-76878549	416	0.10	53.72	0.724311	0.213033	5_57000598	5_57999018	5_57	0.042	0.6199	2.64
48	AX-75460979	AX-75462969	417	0.10	53.82	0.719298	0.223058	1_48001833	1_48999249	1_48	0.042	0.6205	2.64
874	AX-75914048	AX-75917295	456	0.10	53.92	0.744361	0.230576	18_9007122	18_9994878	18_9	0.042	0.6206	2.64
816	AX-75730859	AX-75733464	426	0.10	54.02	0.734336	0.238095	13_11003927	13_11999395	13_11	0.042	0.6211	2.64
382	AX-76461450	AX-76463579	329	0.10	54.12	0.641604	0.205514	3_35001332	3_35999647	3_35	0.042	0.6215	2.64
155	AX-75303884	AX-75306024	407	0.10	54.22	0.706767	0.260652	1_155000884	1_155998399	1_155	0.042	0.6215	2.64
198	AX-75952220	AX-76052890	267	0.10	54.32	0.593985	0.187970	2_1000653	2_1995602	2_1	0.042	0.6220	2.64
33	AX-75429646	AX-80889601	387	0.10	54.42	0.691729	0.253133	1_33001775	1_33998234	1_33	0.042	0.6221	2.63
355	AX-76558131	AX-80949976	387	0.10	54.53	0.706767	0.238095	3_8003076	3_8999273	3_8	0.042	0.6221	2.63
676	AX-77010858	AX-80914525	386	0.10	54.63	0.761905	0.218045	7_25001370	7_25999993	7_25	0.042	0.6225	2.63
705	AX-77071864	AX-77074436	459	0.10	54.73	0.739348	0.235589	8_17001478	8_17995652	8_17	0.042	0.6223	2.63
392	AX-76482939	AX-76485053	394	0.10	54.83	0.676692	0.245614	3_45000737	3_45998872	3_45	0.043	0.6222	2.62
712	AX-80981688	AX-77092646	478	0.10	54.93	0.751880	0.245614	8_24008114	8_24998083	8_24	0.043	0.6221	2.61
471	AX-76607158	AX-76609077	350	0.10	55.03	0.634085	0.220551	4_12000065	4_12998967	4_12	0.043	0.6222	2.61
747	AX-75608617	AX-75611864	644	0.10	55.12	0.839599	0.270677	10_4000118	10_4997069	10_4	0.043	0.6223	2.61
801	AX-75695835	AX-75698693	533	0.10	55.22	0.776942	0.233083	12_16004430	12_16999550	12_16	0.043	0.6223	2.61
891	AX-76215398	AX-76218114	504	0.10	55.32	0.789474	0.258145	20_4000143	20_4999255	20_4	0.043	0.6225	2.61
829	AX-75798323	AX-75801369	592	0.10	55.42	0.819549	0.220551	14_5000251	14_5997834	14_5	0.043	0.6225	2.61
844	AX-75832524	AX-75835551	603	0.10	55.52	0.814536	0.270677	15_4000820	15_4999664	15_4	0.043	0.6225	2.61
733	AX-77137392	AX-77140305	483	0.10	55.62	0.714286	0.250627	9_15000216	9_15999852	9_15	0.043	0.6224	2.60
685	AX-77034643	AX-77037412	369	0.10	55.72	0.664160	0.235589	7_34002563	7_34996749	7_34	0.043	0.6226	2.60
654	AX-77026003	AX-77043202	410	0.10	55.82	0.721804	0.243108	7_3000684	7_3998134	7_3	0.043	0.6225	2.60
549	AX-76759831	AX-76762135	379	0.10	55.92	0.696742	0.223058	4_90002208	4_90995323	4_90	0.043	0.6228	2.60
818	AX-80898572	AX-75738637	427	0.10	56.01	0.724311	0.255639	13_13000729	13_13996041	13_13	0.043	0.6228	2.60
761	AX-75594828	AX-75598665	579	0.10	56.11	0.809524	0.250627	10_18000924	10_18998714	10_18	0.044	0.6227	2.59
626	AX-80857570	AX-76906322	407	0.10	56.21	0.689223	0.245614	6_15000973	6_15996678	6_15	0.044	0.6221	2.58
832	AX-75807478	AX-75810795	566	0.10	56.31	0.822055	0.253133	14_8000346	14_8998930	14_8	0.044	0.6223	2.58
108	AX-75204753	AX-75206931	433	0.10	56.41	0.729323	0.255639	1_108001430	1_108998468	1_108	0.044	0.6224	2.58
785	AX-80966751	AX-75728652	366	0.10	56.50	0.669173	0.223058	12_74179	12_998917	12_0	0.044	0.6235	2.59
483	AX-80946871	AX-76629630	321	0.10	56.60	0.593985	0.220551	4_24000906	4_24996950	4_24	0.044	0.6235	2.59
30	AX-75423677	AX-80936552	389	0.10	56.70	0.704261	0.230576	1_30001634	1_30998321	1_30	0.044	0.6235	2.58
377	AX-76451411	AX-76453354	386	0.10	56.80	0.704261	0.245614	3_30000897	3_30993376	3_30	0.044	0.6237	2.58
400	AX-76499605	AX-76501766	316	0.10	56.89	0.631579	0.190476	3_53000640	3_53993477	3_53	0.044	0.6238	2.58
162	AX-80890447	AX-75319988	350	0.10	56.99	0.666667	0.203008	1_162001955	1_162999938	1_162	0.044	0.6245	2.58
630	AX-76913686	AX-76916155	407	0.10	57.09	0.719298	0.205514	6_19001309	6_19923002	6_19	0.044	0.6241	2.58
715	AX-77097979	AX-77100744	443	0.10	57.19	0.729323	0.218045	8_27000365	8_27999759	8_27	0.044	0.6244	2.58
452	AX-76399187	AX-80976801	347	0.10	57.28	0.626566	0.230576	3_105013262	3_105999391	3_105	0.044	0.6248	2.58
154	AX-75301687	AX-75303880	366	0.10	57.38	0.671679	0.230576	1_154000670	1_154998176	1_154	0.044	0.6252	2.58
713	AX-77092653	AX-77095317	446	0.10	57.48	0.734336	0.228070	8_25000224	8_25996230	8_25	0.044	0.6253	2.58
663	AX-76976894	AX-76979315	428	0.10	57.57	0.719298	0.225564	7_12000277	7_12998677	7_12	0.044	0.6256	2.58
655	AX-77043215	AX-77045524	407	0.10	57.67	0.696742	0.225564	7_4004880	7_4998023	7_4	0.044	0.6256	2.58
387	AX-76472202	AX-76474269	393	0.10	57.76	0.691729	0.228070	3_40000761	3_40999517	3_40	0.044	0.6259	2.58
80	AX-75526275	AX-75528324	378	0.10	57.86	0.641604	0.240602	1_80001060	1_80995276	1_80	0.045	0.6257	2.57
115	AX-80736640	AX-75222160	339	0.10	57.96	0.664160	0.223058	1_115001140	1_115999819	1_115	0.045	0.6257	2.57
178	AX-75354867	AX-75357202	368	0.10	58.05	0.691729	0.220551	1_178002574	1_178999555	1_178	0.045	0.6258	2.56
675	AX-80876459	AX-77010852	371	0.10	58.15	0.701754	0.233083	7_24008497	7_24999666	7_24	0.045	0.6262	2.57
463	AX-76660614	AX-76679334	311	0.10	58.24	0.586466	0.182957	4_4003790	4_4994926	4_4	0.045	0.6260	2.56
662	AX-76974292	AX-76976886	431	0.10	58.34	0.686717	0.213033	7_11000439	7_11996874	7_11	0.045	0.6262	2.56
692	AX-77109327	AX-77111750	434	0.10	58.43	0.746867	0.245614	8_4001015	8_4992901	8_4	0.045	0.6263	2.56
307	AX-75965788	AX-75967681	282	0.10	58.53	0.614035	0.187970	2_110000921	2_110995311	2_110	0.045	0.6269	2.56
83	AX-75532336	AX-80780654	420	0.10	58.62	0.704261	0.220551	1_83003713	1_83996167	1_83	0.045	0.6268	2.55
47	AX-75458799	AX-75460976	398	0.10	58.72	0.719298	0.213033	1_47003874	1_47999987	1_47	0.046	0.6270	2.55
809	AX-75753673	AX-75756055	440	0.10	58.81	0.721804	0.233083	13_4006314	13_4996964	13_4	0.046	0.6270	2.55
414	AX-80870831	AX-76532713	411	0.10	58.91	0.684211	0.230576	3_67008185	3_67999348	3_67	0.046	0.6270	2.55
312	AX-75975233	AX-75977105	304	0.09	59.00	0.639098	0.213033	2_115004723	2_115999263	2_115	0.046	0.6272	2.55
334	AX-76017149	AX-76019158	285	0.09	59.10	0.614035	0.180451	2_137005397	2_137998431	2_137	0.046	0.6274	2.55
456	AX-76408704	AX-76411317	412	0.09	59.19	0.731830	0.240602	3_109003989	3_109990022	3_109	0.046	0.6277	2.55
133	AX-75257921	AX-75260039	400	0.09	59.29	0.674185	0.228070	1_133002233	1_133996605	1_133	0.046	0.6279	2.55
288	AX-76179231	AX-76181011	259	0.09	59.38	0.561404	0.192982	2_91002179	2_91999701	2_91	0.046	0.6273	2.53
473	AX-76610929	AX-76612937	304	0.09	59.47	0.619048	0.213033	4_14004802	4_14994223	4_14	0.047	0.6274	2.53
70	AX-75507958	AX-75510091	334	0.09	59.57	0.671679	0.223058	1_70004336	1_70995519	1_70	0.047	0.6271	2.52
180	AX-75359608	AX-75361979	374	0.09	59.66	0.651629	0.200501	1_180007233	1_180998995	1_180	0.047	0.6269	2.51
262	AX-76131240	AX-76133256	337	0.09	59.76	0.649123	0.203008	2_65002987	2_65999518	2_65	0.047	0.6269	2.51
940	AX-80787690	AX-76367512	495	0.09	59.85	0.769424	0.263158	27_4108329	27_4999960	27_4	0.047	0.6271	2.51
481	AX-76623815	AX-76625748	354	0.09	59.94	0.659148	0.205514	4_22003900	4_22997628	4_22	0.047	0.6271	2.51
367	AX-76431489	AX-76433535	388	0.09	60.04	0.686717	0.225564	3_20000278	3_20993819	3_20	0.047	0.6275	2.51
665	AX-76981885	AX-76984408	468	0.09	60.13	0.761905	0.215539	7_14004685	7_14996520	7_14	0.047	0.6277	2.51
37	AX-75438450	AX-80981539	372	0.09	60.22	0.704261	0.240602	1_37000874	1_37996887	1_37	0.047	0.6280	2.51
118	AX-75226166	AX-75228303	406	0.09	60.32	0.684211	0.228070	1_118001586	1_118997288	1_118	0.047	0.6280	2.51
900	AX-76205284	AX-80799787	451	0.09	60.41	0.744361	0.208020	20_13000029	20_13995584	20_13	0.047	0.6282	2.51
171	AX-75338061	AX-75340366	435	0.09	60.50	0.736842	0.233083	1_171000120	1_171998865	1_171	0.048	0.6283	2.50
123	AX-75237001	AX-75239082	368	0.09	60.60	0.686717	0.218045	1_123022185	1_123999385	1_123	0.048	0.6283	2.50
559	AX-76886590	AX-80881654	415	0.09	60.69	0.701754	0.233083	5_8000498	5_8993949	5_8	0.048	0.6281	2.49
32	AX-75427706	AX-75429636	306	0.09	60.78	0.588972	0.213033	1_32004848	1_32996905	1_32	0.048	0.6279	2.49
678	AX-77015913	AX-77018597	470	0.09	60.88	0.776942	0.245614	7_27000472	7_27998248	7_27	0.048	0.6282	2.49
28	AX-75419723	AX-75421670	331	0.09	60.97	0.656642	0.213033	1_28003314	1_28999249	1_28	0.048	0.6281	2.48
59	AX-75484591	AX-75486655	357	0.09	61.06	0.656642	0.210526	1_59000685	1_59999797	1_59	0.048	0.6282	2.48
707	AX-77077116	AX-77079632	451	0.09	61.15	0.754386	0.258145	8_19001399	8_19997396	8_19	0.048	0.6282	2.48
577	AX-76805156	AX-80804629	377	0.09	61.24	0.696742	0.213033	5_26000520	5_26995578	5_26	0.048	0.6282	2.48
13	AX-75257119	AX-80967088	290	0.09	61.33	0.606516	0.203008	1_13003777	1_13998667	1_13	0.048	0.6289	2.48
888	AX-76231050	AX-76210104	391	0.09	61.43	0.701754	0.240602	20_1003560	20_1996832	20_1	0.048	0.6291	2.48
51	AX-75467097	AX-75469225	351	0.09	61.52	0.664160	0.205514	1_51000434	1_51997357	1_51	0.049	0.6288	2.48
447	AX-76600844	AX-76389951	371	0.09	61.61	0.669173	0.205514	3_100001846	3_100996655	3_100	0.049	0.6290	2.48
137	AX-75266727	AX-80848722	369	0.09	61.70	0.674185	0.223058	1_137000784	1_137999605	1_137	0.049	0.6292	2.48
696	AX-77119213	AX-77121410	349	0.09	61.79	0.681704	0.210526	8_8001874	8_8998934	8_8	0.049	0.6292	2.47
369	AX-76435509	AX-76437452	352	0.09	61.88	0.654135	0.213033	3_22001404	3_22998440	3_22	0.049	0.6295	2.47
519	AX-76697681	AX-76699712	306	0.09	61.97	0.601504	0.182957	4_60000075	4_60996461	4_60	0.049	0.6299	2.47
605	AX-76868803	AX-76871185	428	0.09	62.06	0.744361	0.270677	5_54001090	5_54996704	5_54	0.049	0.6298	2.47
701	AX-80904286	AX-77063664	406	0.09	62.15	0.686717	0.205514	8_13001030	8_13997664	8_13	0.049	0.6297	2.46
425	AX-76553610	AX-76555840	367	0.09	62.24	0.686717	0.230576	3_78003719	3_78999327	3_78	0.049	0.6297	2.46
233	AX-76081356	AX-76083258	304	0.09	62.33	0.604010	0.197995	2_36000394	2_36998853	2_36	0.049	0.6301	2.46
704	AX-77069012	AX-77071861	459	0.09	62.42	0.741855	0.245614	8_16004081	8_16999309	8_16	0.050	0.6299	2.46
415	AX-76532715	AX-76534833	350	0.09	62.51	0.676692	0.228070	3_68000513	3_68998202	3_68	0.050	0.6299	2.46
322	AX-75993864	AX-75995809	247	0.09	62.60	0.526316	0.180451	2_125000130	2_125996039	2_125	0.050	0.6298	2.45
7	AX-75508214	AX-75527036	300	0.09	62.69	0.619048	0.180451	1_7001361	1_7998739	1_7	0.050	0.6301	2.45
41	AX-75446772	AX-75448641	324	0.09	62.78	0.616541	0.205514	1_41004327	1_41995642	1_41	0.050	0.6304	2.45
736	AX-77146536	AX-77149650	569	0.09	62.87	0.791980	0.233083	9_18001040	9_18998855	9_18	0.050	0.6305	2.45
433	AX-77281293	AX-76572304	334	0.09	62.96	0.639098	0.205514	3_86000672	3_86998715	3_86	0.050	0.6312	2.45
165	AX-75323906	AX-80981637	427	0.09	63.05	0.704261	0.228070	1_165000717	1_165999445	1_165	0.050	0.6311	2.45
820	AX-75741122	AX-75743751	425	0.09	63.14	0.701754	0.205514	13_15001871	13_15998451	13_15	0.050	0.6314	2.45
53	AX-75471508	AX-75473847	325	0.09	63.23	0.651629	0.157895	1_53002697	1_53997943	1_53	0.050	0.6319	2.45
843	AX-75829577	AX-75832516	527	0.09	63.32	0.814536	0.265664	15_3002321	15_3995337	15_3	0.050	0.6323	2.45
518	AX-76695469	AX-76697666	324	0.09	63.41	0.624060	0.192982	4_59002947	4_59994412	4_59	0.050	0.6327	2.45
302	AX-75956227	AX-75958073	292	0.09	63.50	0.621554	0.190476	2_105004198	2_105992778	2_105	0.050	0.6328	2.45
642	AX-76944497	AX-76947205	472	0.09	63.59	0.729323	0.243108	6_31001205	6_31996232	6_31	0.050	0.6329	2.45
544	AX-76748871	AX-80971128	381	0.09	63.68	0.699248	0.208020	4_85005728	4_85998919	4_85	0.051	0.6330	2.45
552	AX-76773307	AX-76795401	367	0.09	63.77	0.676692	0.210526	5_1003775	5_1994879	5_1	0.051	0.6332	2.45
681	AX-77023979	AX-77026616	455	0.09	63.85	0.681704	0.235589	7_30001345	7_30998258	7_30	0.051	0.6331	2.44
149	AX-75291888	AX-75293643	276	0.09	63.94	0.543860	0.177945	1_149008073	1_149996423	1_149	0.051	0.6332	2.44
251	AX-80808385	AX-76112836	273	0.09	64.03	0.586466	0.187970	2_54009785	2_54999069	2_54	0.051	0.6336	2.44
191	AX-80903350	AX-75389929	313	0.09	64.12	0.571429	0.192982	1_191012183	1_191998530	1_191	0.051	0.6341	2.45
423	AX-80797731	AX-76551412	353	0.09	64.21	0.671679	0.197995	3_76001617	3_76997113	3_76	0.051	0.6343	2.45
179	AX-75357208	AX-75359587	331	0.09	64.30	0.604010	0.177945	1_179001074	1_179999169	1_179	0.051	0.6344	2.45
152	AX-75297396	AX-75299346	284	0.09	64.39	0.578947	0.187970	1_152005948	1_152996463	1_152	0.051	0.6346	2.45
726	AX-77180545	AX-77183459	490	0.09	64.47	0.776942	0.223058	9_8000477	9_8995857	9_8	0.051	0.6347	2.45
365	AX-76427200	AX-76429310	383	0.09	64.56	0.674185	0.230576	3_18000047	3_18998324	3_18	0.051	0.6348	2.45
617	AX-76961681	AX-76964240	402	0.09	64.65	0.664160	0.230576	6_6001033	6_6998658	6_6	0.051	0.6346	2.44
941	AX-76367514	AX-76369902	333	0.09	64.74	0.686717	0.205514	27_5000332	27_5605060	27_5	0.051	0.6346	2.44
366	AX-76429317	AX-76431479	356	0.09	64.82	0.629073	0.210526	3_19002818	3_19995136	3_19	0.051	0.6347	2.44
516	AX-80768250	AX-76693336	313	0.09	64.91	0.611529	0.195489	4_57000050	4_57999232	4_57	0.051	0.6351	2.44
618	AX-76964244	AX-76966836	426	0.09	65.00	0.699248	0.223058	6_7001594	6_7998987	6_7	0.051	0.6347	2.43
234	AX-80930378	AX-76084962	300	0.09	65.09	0.639098	0.230576	2_37023380	2_37992884	2_37	0.052	0.6345	2.42
453	AX-76401399	AX-76403774	384	0.09	65.17	0.674185	0.203008	3_106005694	3_106988576	3_106	0.052	0.6348	2.42
680	AX-77021256	AX-77023971	402	0.09	65.26	0.699248	0.187970	7_29003303	7_29998961	7_29	0.052	0.6344	2.42
644	AX-76949894	AX-76952854	484	0.09	65.35	0.739348	0.197995	6_33001669	6_33995942	6_33	0.052	0.6343	2.41
422	AX-76547133	AX-76549272	407	0.09	65.43	0.676692	0.223058	3_75011314	3_75999748	3_75	0.052	0.6341	2.41
243	AX-80956160	AX-76100250	352	0.09	65.52	0.629073	0.213033	2_46005192	2_46996287	2_46	0.052	0.6340	2.40
578	AX-76807267	AX-76809418	438	0.09	65.61	0.729323	0.197995	5_27000696	5_27998417	5_27	0.052	0.6340	2.40
604	AX-76866382	AX-76868796	422	0.09	65.69	0.739348	0.205514	5_53006745	5_53998976	5_53	0.053	0.6339	2.40
667	AX-76986912	AX-76989538	425	0.09	65.78	0.734336	0.223058	7_16000378	7_16998122	7_16	0.053	0.6343	2.40
386	AX-80897040	AX-76472196	393	0.09	65.87	0.659148	0.230576	3_39000117	3_39997355	3_39	0.053	0.6347	2.40
671	AX-76997671	AX-77000350	435	0.09	65.95	0.679198	0.203008	7_20004771	7_20999643	7_20	0.053	0.6346	2.40
358	AX-76411724	AX-76415753	243	0.09	66.04	0.551378	0.182957	3_11001927	3_11690099	3_11	0.053	0.6345	2.39
567	AX-76783232	AX-76785320	328	0.09	66.12	0.634085	0.190476	5_16000805	5_16998250	5_16	0.053	0.6347	2.39
398	AX-76495385	AX-76497381	365	0.09	66.21	0.649123	0.187970	3_51000317	3_51994666	3_51	0.053	0.6348	2.39
821	AX-75743768	AX-75746342	499	0.09	66.30	0.749373	0.240602	13_16002637	13_16998078	13_16	0.053	0.6351	2.39
395	AX-76489307	AX-76491355	389	0.09	66.38	0.684211	0.218045	3_48006210	3_48999018	3_48	0.053	0.6349	2.39
385	AX-76467890	AX-76469968	364	0.09	66.47	0.679198	0.195489	3_38013160	3_38995535	3_38	0.053	0.6350	2.39
505	AX-76670042	AX-76671927	382	0.09	66.55	0.631579	0.215539	4_46000232	4_46999868	4_46	0.053	0.6352	2.39
389	AX-76476421	AX-76478609	347	0.09	66.64	0.593985	0.208020	3_42003831	3_42998346	3_42	0.053	0.6353	2.39
590	AX-76833320	AX-76835484	349	0.09	66.72	0.649123	0.203008	5_39000466	5_39998360	5_39	0.054	0.6353	2.38
708	AX-80737660	AX-77082129	426	0.08	66.81	0.704261	0.245614	8_20004100	8_20998394	8_20	0.054	0.6353	2.38
693	AX-77111769	AX-77114193	402	0.08	66.89	0.686717	0.213033	8_5000864	8_5996532	8_5	0.054	0.6352	2.38
190	AX-75384950	AX-75387543	385	0.08	66.98	0.696742	0.203008	1_190000986	1_190999922	1_190	0.054	0.6354	2.38
543	AX-76746739	AX-76748856	353	0.08	67.06	0.619048	0.190476	4_84002233	4_84998440	4_84	0.054	0.6356	2.38
614	AX-76929893	AX-76956125	410	0.08	67.15	0.694236	0.213033	6_3000060	6_3999959	6_3	0.054	0.6355	2.38
145	AX-75283753	AX-75285885	388	0.08	67.23	0.689223	0.223058	1_145000054	1_145998774	1_145	0.054	0.6354	2.37
215	AX-76048709	AX-76050665	287	0.08	67.31	0.563910	0.175439	2_18000346	2_18999782	2_18	0.054	0.6356	2.37
919	AX-76292964	AX-76296024	371	0.08	67.40	0.644110	0.185464	23_5004587	23_5773936	23_5	0.054	0.6355	2.37
383	AX-80876491	AX-76465799	297	0.08	67.48	0.604010	0.203008	3_36002067	3_36995251	3_36	0.054	0.6357	2.37
496	AX-76652951	AX-76654779	294	0.08	67.56	0.604010	0.165414	4_37011456	4_37995028	4_37	0.055	0.6359	2.37
480	AX-76621894	AX-76623807	345	0.08	67.65	0.641604	0.192982	4_21001741	4_21999067	4_21	0.055	0.6358	2.36
897	AX-76231429	AX-76199821	441	0.08	67.73	0.699248	0.228070	20_10009222	20_10998439	20_10	0.055	0.6358	2.36
139	AX-75271213	AX-80869221	368	0.08	67.81	0.671679	0.190476	1_139001905	1_139951166	1_139	0.055	0.6359	2.36
265	AX-76136939	AX-76138741	308	0.08	67.89	0.598997	0.218045	2_68003626	2_68997358	2_68	0.055	0.6358	2.36
945	AX-76379173	AX-76383047	562	0.08	67.98	0.776942	0.243108	28_3000142	28_3988209	28_3	0.055	0.6357	2.35
729	AX-77125529	AX-77128503	397	0.08	68.06	0.721804	0.172932	9_11000117	9_11998979	9_11	0.055	0.6357	2.35
200	AX-76071232	AX-76088744	329	0.08	68.14	0.649123	0.195489	2_3005807	2_3996075	2_3	0.055	0.6359	2.35
350	AX-76451448	AX-76472287	392	0.08	68.22	0.674185	0.187970	3_3003383	3_3999518	3_3	0.055	0.6360	2.35
672	AX-77000358	AX-77003003	366	0.08	68.31	0.614035	0.197995	7_21003096	7_21997736	7_21	0.055	0.6363	2.35
298	AX-75948576	AX-80789579	322	0.08	68.39	0.571429	0.200501	2_101001617	2_101998789	2_101	0.055	0.6360	2.35
709	AX-77082133	AX-77084780	445	0.08	68.47	0.704261	0.223058	8_21000699	8_21999361	8_21	0.056	0.6360	2.34
352	AX-76493350	AX-76515044	338	0.08	68.55	0.646617	0.187970	3_5001208	3_5999092	3_5	0.056	0.6361	2.34
239	AX-76091748	AX-76093319	339	0.08	68.63	0.636591	0.195489	2_42004976	2_42998628	2_42	0.056	0.6364	2.34
188	AX-75379541	AX-75382154	405	0.08	68.72	0.689223	0.205514	1_188000118	1_188998231	1_188	0.056	0.6363	2.34
29	AX-80954776	AX-75423674	370	0.08	68.80	0.691729	0.205514	1_29001510	1_29999595	1_29	0.056	0.6361	2.33
379	AX-76455495	AX-76457387	324	0.08	68.88	0.659148	0.175439	3_32001408	3_32997564	3_32	0.056	0.6359	2.33
815	AX-75768756	AX-75730844	379	0.08	68.96	0.641604	0.200501	13_10002778	13_10997692	13_10	0.056	0.6360	2.33
687	AX-77040088	AX-77042318	276	0.08	69.04	0.546366	0.190476	7_36000235	7_36878976	7_36	0.056	0.6358	2.32
641	AX-76941849	AX-76944494	431	0.08	69.12	0.664160	0.218045	6_30001340	6_30999133	6_30	0.057	0.6357	2.32
71	AX-75510096	AX-75512390	358	0.08	69.21	0.661654	0.203008	1_71000214	1_71996082	1_71	0.057	0.6357	2.32
413	AX-80742802	AX-76530282	334	0.08	69.29	0.568922	0.208020	3_66000719	3_66994571	3_66	0.057	0.6355	2.31
105	AX-75197748	AX-75200004	391	0.08	69.37	0.694236	0.228070	1_105000541	1_105997476	1_105	0.057	0.6353	2.31
156	AX-75306033	AX-75308401	363	0.08	69.45	0.659148	0.200501	1_156000416	1_156996929	1_156	0.057	0.6353	2.31
545	AX-76751074	AX-76753045	246	0.08	69.53	0.538847	0.182957	4_86004165	4_86969315	4_86	0.057	0.6352	2.30
61	AX-80924889	AX-75490719	361	0.08	69.61	0.644110	0.205514	1_61000224	1_61998748	1_61	0.057	0.6352	2.30
38	AX-80867991	AX-75442738	377	0.08	69.69	0.689223	0.165414	1_38002174	1_38998289	1_38	0.058	0.6352	2.30
235	AX-76084983	AX-76086874	334	0.08	69.77	0.593985	0.213033	2_38001063	2_38993191	2_38	0.058	0.6354	2.30
666	AX-80870027	AX-80826229	365	0.08	69.86	0.611529	0.200501	7_15002312	7_15999688	7_15	0.058	0.6358	2.30
278	AX-76161181	AX-76162979	263	0.08	69.94	0.518797	0.177945	2_81000547	2_81999912	2_81	0.058	0.6354	2.29
546	AX-76753167	AX-76755422	319	0.08	70.02	0.596491	0.180451	4_87021603	4_87998509	4_87	0.058	0.6355	2.29
555	AX-76839131	AX-76862215	286	0.08	70.10	0.576441	0.210526	5_4001030	5_4998792	5_4	0.058	0.6355	2.29
585	AX-76822205	AX-76824405	304	0.08	70.18	0.586466	0.187970	5_34003454	5_34981535	5_34	0.058	0.6360	2.29
93	AX-75553256	AX-75555240	323	0.08	70.26	0.609023	0.210526	1_93002517	1_93999679	1_93	0.058	0.6360	2.29
56	AX-75478145	AX-75480271	358	0.08	70.34	0.646617	0.185464	1_56000162	1_56998456	1_56	0.058	0.6359	2.29
375	AX-76447234	AX-76449330	331	0.08	70.42	0.611529	0.170426	3_28001025	3_28998185	3_28	0.058	0.6365	2.29
354	AX-76536799	AX-76558037	357	0.08	70.50	0.669173	0.197995	3_7002535	3_7998141	3_7	0.058	0.6365	2.29
20	AX-75403365	AX-75405406	356	0.08	70.58	0.639098	0.203008	1_20003201	1_20999694	1_20	0.058	0.6365	2.29
438	AX-76580745	AX-80954446	358	0.08	70.66	0.634085	0.220551	3_91001655	3_91999970	3_91	0.058	0.6365	2.29
501	AX-76662360	AX-76664234	305	0.08	70.74	0.593985	0.172932	4_42002595	4_42994828	4_42	0.059	0.6365	2.29
368	AX-76433548	AX-76435497	364	0.08	70.82	0.661654	0.192982	3_21000534	3_21992341	3_21	0.058	0.6368	2.29
494	AX-76649319	AX-80863032	331	0.08	70.90	0.601504	0.190476	4_35008890	4_35999840	4_35	0.059	0.6369	2.29
688	AX-77121806	AX-80957708	308	0.08	70.98	0.604010	0.162907	8_13672	8_994827	8_0	0.059	0.6370	2.28
244	AX-76100256	AX-76101993	324	0.08	71.06	0.576441	0.195489	2_47000713	2_47999595	2_47	0.059	0.6366	2.28
730	AX-77128524	AX-77131493	469	0.08	71.14	0.731830	0.175439	9_12005866	9_12997791	9_12	0.059	0.6366	2.28
26	AX-75415537	AX-75417581	359	0.08	71.21	0.649123	0.213033	1_26002113	1_26999593	1_26	0.059	0.6363	2.27
390	AX-76478612	AX-76480744	339	0.08	71.29	0.641604	0.185464	3_43000680	3_43998113	3_43	0.059	0.6362	2.27
84	AX-80851594	AX-75536413	409	0.08	71.37	0.721804	0.225564	1_84002231	1_84998915	1_84	0.059	0.6366	2.27
304	AX-75960061	AX-75961944	346	0.08	71.45	0.634085	0.205514	2_107004694	2_107995223	2_107	0.059	0.6368	2.27
227	AX-76070807	AX-76072665	329	0.08	71.53	0.661654	0.208020	2_30004050	2_30999519	2_30	0.059	0.6367	2.27
16	AX-75318470	AX-80982610	346	0.08	71.61	0.659148	0.200501	1_16002529	1_16994517	1_16	0.060	0.6367	2.27
589	AX-76831115	AX-76833315	396	0.08	71.69	0.719298	0.223058	5_38000437	5_38996916	5_38	0.060	0.6368	2.27
442	AX-76589889	AX-76592077	361	0.08	71.76	0.644110	0.185464	3_95003778	3_95999172	3_95	0.060	0.6369	2.27
119	AX-75228323	AX-75230433	325	0.08	71.84	0.639098	0.157895	1_119003727	1_119999736	1_119	0.060	0.6369	2.26
134	AX-75260051	AX-75262196	329	0.08	71.92	0.664160	0.192982	1_134001864	1_134997824	1_134	0.060	0.6368	2.26
448	AX-80771733	AX-76392323	398	0.08	72.00	0.654135	0.190476	3_101002649	3_101998645	3_101	0.060	0.6371	2.26
77	AX-75520056	AX-80812314	324	0.08	72.08	0.654135	0.187970	1_77001265	1_77994942	1_77	0.060	0.6371	2.26
457	AX-76411350	AX-76414019	407	0.08	72.15	0.716792	0.220551	3_110000758	3_110996486	3_110	0.060	0.6373	2.26
613	AX-76904812	AX-76929869	419	0.08	72.23	0.709273	0.235589	6_2000729	6_2999246	6_2	0.060	0.6373	2.26
418	AX-76538591	AX-76540840	378	0.08	72.31	0.654135	0.187970	3_71001121	3_71998408	3_71	0.060	0.6374	2.26
85	AX-75536415	AX-75538505	359	0.08	72.39	0.629073	0.197995	1_85000672	1_85998899	1_85	0.060	0.6376	2.26
875	AX-75917309	AX-75887738	339	0.08	72.46	0.654135	0.170426	18_10000907	18_10999507	18_10	0.060	0.6377	2.26
461	AX-76621911	AX-76641254	328	0.08	72.54	0.639098	0.190476	4_2000372	4_2997067	4_2	0.060	0.6379	2.26
116	AX-75222177	AX-75224140	317	0.08	72.62	0.621554	0.185464	1_116024185	1_116998165	1_116	0.060	0.6380	2.26
404	AX-76508350	AX-76510666	263	0.08	72.69	0.518797	0.167920	3_57002054	3_57991099	3_57	0.060	0.6379	2.26
67	AX-75501591	AX-80742412	316	0.08	72.77	0.581454	0.127820	1_67000674	1_67998678	1_67	0.060	0.6380	2.25
112	AX-80828874	AX-80762839	355	0.08	72.85	0.661654	0.185464	1_112001615	1_112998790	1_112	0.061	0.6379	2.25
242	AX-76096769	AX-80875011	327	0.08	72.92	0.624060	0.170426	2_45009480	2_45999159	2_45	0.061	0.6379	2.25
202	AX-76105983	AX-77279594	294	0.08	73.00	0.576441	0.190476	2_5000041	2_5998850	2_5	0.061	0.6381	2.25
439	AX-76582994	AX-76585271	344	0.08	73.07	0.611529	0.220551	3_92000582	3_92999871	3_92	0.061	0.6381	2.25
490	AX-76641204	AX-76643027	297	0.08	73.15	0.614035	0.185464	4_31001400	4_31999341	4_31	0.061	0.6381	2.25
411	AX-76523884	AX-80969892	280	0.08	73.23	0.604010	0.175439	3_64003730	3_64999482	3_64	0.061	0.6379	2.25
652	AX-80952657	AX-76999535	314	0.08	73.30	0.598997	0.182957	7_1026633	7_1999224	7_1	0.061	0.6381	2.25
410	AX-76521914	AX-76523874	307	0.08	73.38	0.619048	0.192982	3_63009968	3_63997299	3_63	0.061	0.6377	2.24
117	AX-75224150	AX-75226154	284	0.08	73.45	0.573935	0.172932	1_117006518	1_117996403	1_117	0.061	0.6378	2.24
601	AX-76858765	AX-76861249	367	0.08	73.53	0.649123	0.203008	5_50003212	5_50995203	5_50	0.061	0.6379	2.24
661	AX-77055549	AX-76974281	331	0.08	73.60	0.596491	0.215539	7_10002707	7_10995068	7_10	0.061	0.6380	2.24
158	AX-75310490	AX-75312450	288	0.08	73.68	0.566416	0.172932	1_158000773	1_158998005	1_158	0.061	0.6379	2.24
571	AX-80794676	AX-76794214	328	0.08	73.75	0.636591	0.167920	5_20000972	5_20998261	5_20	0.061	0.6381	2.24
479	AX-76620254	AX-76621889	269	0.07	73.83	0.588972	0.195489	4_20004361	4_20999751	4_20	0.062	0.6380	2.23
129	AX-75249132	AX-75251229	313	0.07	73.90	0.609023	0.170426	1_129001445	1_129996229	1_129	0.062	0.6382	2.23
157	AX-75308410	AX-75310482	249	0.07	73.98	0.511278	0.142857	1_157001857	1_157998434	1_157	0.062	0.6381	2.23
113	AX-75215663	AX-75217872	309	0.07	74.05	0.581454	0.180451	1_113000729	1_113979478	1_113	0.062	0.6381	2.23
512	AX-76683317	AX-76685252	345	0.07	74.13	0.644110	0.170426	4_53005386	4_53996907	4_53	0.062	0.6383	2.23
60	AX-80958897	AX-75488712	373	0.07	74.20	0.659148	0.225564	1_60004355	1_60997051	1_60	0.062	0.6381	2.22
325	AX-75999694	AX-76001650	280	0.07	74.28	0.581454	0.182957	2_128001580	2_128996786	2_128	0.062	0.6382	2.22
424	AX-81002219	AX-76553594	336	0.07	74.35	0.611529	0.208020	3_77003653	3_77996188	3_77	0.062	0.6383	2.22
599	AX-76853714	AX-76856192	322	0.07	74.43	0.656642	0.160401	5_48005235	5_48999630	5_48	0.062	0.6385	2.22
91	AX-75549328	AX-75551283	344	0.07	74.50	0.621554	0.203008	1_91001335	1_91999254	1_91	0.062	0.6384	2.22
373	AX-76443409	AX-76445224	353	0.07	74.58	0.654135	0.172932	3_26000884	3_26999094	3_26	0.062	0.6384	2.22
749	AX-75615079	AX-75618110	527	0.07	74.65	0.756892	0.205514	10_6029693	10_6999012	10_6	0.062	0.6385	2.22
294	AX-76190339	AX-76192134	303	0.07	74.72	0.581454	0.155388	2_97000549	2_97998490	2_97	0.063	0.6385	2.22
281	AX-76166180	AX-76168043	303	0.07	74.80	0.598997	0.175439	2_84002075	2_84999415	2_84	0.063	0.6386	2.22
15	AX-75298147	AX-75318414	336	0.07	74.87	0.601504	0.180451	1_15000921	1_15999960	1_15	0.063	0.6386	2.21
706	AX-77074451	AX-80901864	432	0.07	74.95	0.676692	0.230576	8_18000933	8_18999870	8_18	0.063	0.6384	2.21
384	AX-76465810	AX-76467857	285	0.07	75.02	0.606516	0.180451	3_37001157	3_37993685	3_37	0.063	0.6383	2.21
852	AX-75822312	AX-80780191	261	0.07	75.09	0.551378	0.132832	15_12000000	15_12719992	15_12	0.063	0.6382	2.20
450	AX-80782630	AX-76396826	324	0.07	75.17	0.593985	0.180451	3_103009214	3_103999969	3_103	0.063	0.6385	2.21
22	AX-75407465	AX-75409474	358	0.07	75.24	0.611529	0.218045	1_22002398	1_22988765	1_22	0.063	0.6384	2.20
88	AX-75542754	AX-75545031	349	0.07	75.32	0.639098	0.192982	1_88007125	1_88998272	1_88	0.063	0.6387	2.20
237	AX-76088554	AX-76090182	305	0.07	75.39	0.566416	0.175439	2_40007952	2_40999399	2_40	0.063	0.6388	2.21
140	AX-75273649	AX-75275453	323	0.07	75.46	0.631579	0.190476	1_140120364	1_140998078	1_140	0.063	0.6389	2.21
428	AX-76560100	AX-76562262	333	0.07	75.54	0.634085	0.175439	3_81008610	3_81995646	3_81	0.063	0.6390	2.20
153	AX-75299353	AX-75301681	383	0.07	75.61	0.596491	0.175439	1_153001383	1_153997625	1_153	0.063	0.6391	2.21
443	AX-76592080	AX-76594208	390	0.07	75.68	0.676692	0.162907	3_96001250	3_96996738	3_96	0.064	0.6391	2.20
104	AX-75195528	AX-80870500	322	0.07	75.76	0.604010	0.162907	1_104001018	1_104917298	1_104	0.064	0.6391	2.20
109	AX-75206935	AX-75208969	362	0.07	75.83	0.624060	0.180451	1_109000932	1_109993267	1_109	0.064	0.6392	2.20
824	AX-75802622	AX-80951848	428	0.07	75.90	0.731830	0.162907	14_50084	14_999797	14_0	0.064	0.6397	2.20
462	AX-81001244	AX-76660542	325	0.07	75.98	0.611529	0.162907	4_3005385	4_3999498	4_3	0.064	0.6396	2.20
159	AX-75312452	AX-80866588	271	0.07	76.05	0.558897	0.152882	1_159003135	1_159999296	1_159	0.064	0.6398	2.20
588	AX-76828910	AX-76831098	399	0.07	76.12	0.711779	0.190476	5_37001174	5_37993279	5_37	0.064	0.6397	2.20
435	AX-76574546	AX-76576617	347	0.07	76.19	0.639098	0.175439	3_88005738	3_88983251	3_88	0.064	0.6400	2.20
363	AX-76423346	AX-76425237	352	0.07	76.27	0.586466	0.182957	3_16001747	3_16998514	3_16	0.064	0.6400	2.20
632	AX-76918834	AX-76921213	424	0.07	76.34	0.674185	0.205514	6_21000789	6_21999640	6_21	0.064	0.6398	2.20
409	AX-76519647	AX-76521904	289	0.07	76.41	0.586466	0.172932	3_62000025	3_62995422	3_62	0.064	0.6399	2.20
484	AX-76629642	AX-76631666	337	0.07	76.48	0.644110	0.167920	4_25001584	4_25997367	4_25	0.064	0.6398	2.19
124	AX-80944752	AX-75241175	367	0.07	76.56	0.654135	0.167920	1_124002754	1_124996146	1_124	0.064	0.6398	2.19
11	AX-75215029	AX-75235911	338	0.07	76.63	0.686717	0.200501	1_11003162	1_11999313	1_11	0.064	0.6400	2.19
691	AX-77106901	AX-77109318	382	0.07	76.70	0.674185	0.187970	8_3004797	8_3998456	8_3	0.064	0.6402	2.19
309	AX-75969679	AX-75971600	291	0.07	76.77	0.583960	0.170426	2_112003482	2_112995482	2_112	0.065	0.6400	2.19
308	AX-75967690	AX-75969672	278	0.07	76.85	0.586466	0.175439	2_111000887	2_111999321	2_111	0.065	0.6401	2.19
201	AX-76088828	AX-76105953	360	0.07	76.92	0.639098	0.195489	2_4001148	2_4998859	2_4	0.065	0.6403	2.19
282	AX-76168065	AX-76170027	306	0.07	76.99	0.611529	0.180451	2_85007540	2_85992348	2_85	0.065	0.6403	2.18
219	AX-76056377	AX-81001655	268	0.07	77.06	0.578947	0.167920	2_22138978	2_22996354	2_22	0.065	0.6405	2.18
362	AX-76421234	AX-76423342	382	0.07	77.13	0.701754	0.190476	3_15006149	3_15999193	3_15	0.065	0.6404	2.18
579	AX-76809422	AX-76811788	391	0.07	77.21	0.666667	0.172932	5_28000344	5_28996407	5_28	0.065	0.6405	2.18
131	AX-75184993	AX-75255743	321	0.07	77.28	0.631579	0.187970	1_131002927	1_131997291	1_131	0.065	0.6407	2.18
194	AX-75395723	AX-75398319	328	0.07	77.35	0.611529	0.167920	1_194000420	1_194998901	1_194	0.065	0.6408	2.18
426	AX-76555843	AX-76557961	349	0.07	77.42	0.624060	0.197995	3_79001230	3_79999932	3_79	0.065	0.6409	2.18
240	AX-76093327	AX-76095049	312	0.07	77.49	0.576441	0.167920	2_43002708	2_43994845	2_43	0.065	0.6410	2.18
92	AX-75551289	AX-75553248	362	0.07	77.56	0.664160	0.203008	1_92002199	1_92999699	1_92	0.065	0.6410	2.18
57	AX-75480274	AX-75482405	342	0.07	77.64	0.578947	0.160401	1_57000875	1_57997976	1_57	0.065	0.6408	2.18
434	AX-76572311	AX-76574531	356	0.07	77.71	0.649123	0.177945	3_87003977	3_87996181	3_87	0.065	0.6411	2.18
591	AX-76835494	AX-76837775	268	0.07	77.78	0.576441	0.155388	5_40004391	5_40999047	5_40	0.065	0.6410	2.18
247	AX-76105872	AX-76107651	228	0.07	77.85	0.531328	0.172932	2_50001247	2_50998670	2_50	0.066	0.6416	2.18
606	AX-76871190	AX-76873458	357	0.07	77.92	0.659148	0.200501	5_55000427	5_55995825	5_55	0.066	0.6416	2.18
147	AX-75288017	AX-75290173	303	0.07	77.99	0.581454	0.155388	1_147004654	1_147991671	1_147	0.066	0.6415	2.17
523	AX-76706218	AX-76708234	276	0.07	78.06	0.596491	0.175439	4_64006402	4_64999734	4_64	0.066	0.6411	2.17
690	AX-77082139	AX-77106882	265	0.07	78.14	0.488722	0.137845	8_2001996	8_2997611	8_2	0.066	0.6411	2.17
371	AX-76439539	AX-76441508	331	0.07	78.21	0.634085	0.190476	3_24003566	3_24996970	3_24	0.066	0.6411	2.17
607	AX-76873470	AX-76876003	321	0.07	78.28	0.639098	0.167920	5_56001042	5_56998640	5_56	0.066	0.6411	2.16
2	AX-75388169	AX-75421261	379	0.07	78.35	0.654135	0.175439	1_2000227	1_2999255	1_2	0.066	0.6410	2.16
231	AX-76077964	AX-76079680	296	0.07	78.42	0.601504	0.180451	2_34003561	2_34996555	2_34	0.066	0.6411	2.16
216	AX-76050672	AX-76052568	275	0.07	78.49	0.533835	0.150376	2_19004950	2_19994334	2_19	0.066	0.6412	2.16
445	AX-76596453	AX-76598666	293	0.07	78.56	0.558897	0.165414	3_98001604	3_98998990	3_98	0.067	0.6411	2.16
444	AX-76594214	AX-76596445	344	0.07	78.63	0.593985	0.197995	3_97000550	3_97996833	3_97	0.067	0.6410	2.16
12	AX-75235939	AX-75257008	337	0.07	78.70	0.609023	0.197995	1_12000455	1_12999010	1_12	0.067	0.6412	2.16
406	AX-76513065	AX-76515281	372	0.07	78.77	0.634085	0.177945	3_59001175	3_59998508	3_59	0.067	0.6411	2.15
514	AX-76687285	AX-76689317	260	0.07	78.85	0.543860	0.145363	4_55003562	4_55997696	4_55	0.067	0.6411	2.15
245	AX-76101999	AX-80884450	327	0.07	78.92	0.616541	0.175439	2_48002673	2_48999819	2_48	0.067	0.6410	2.15
144	AX-75281539	AX-75283751	380	0.07	78.99	0.664160	0.190476	1_144000086	1_144999110	1_144	0.067	0.6410	2.15
767	AX-75657376	AX-75658922	252	0.07	79.06	0.563910	0.147870	11_3327637	11_3998325	11_3	0.067	0.6412	2.15
528	AX-76716183	AX-76718068	315	0.07	79.13	0.611529	0.192982	4_69000658	4_69993865	4_69	0.067	0.6413	2.15
511	AX-76681340	AX-80915809	329	0.07	79.20	0.644110	0.165414	4_52000121	4_52999436	4_52	0.067	0.6415	2.15
502	AX-76664243	AX-76666242	364	0.07	79.27	0.629073	0.190476	4_43001322	4_43998491	4_43	0.067	0.6414	2.15
612	AX-76960510	AX-76904724	388	0.07	79.34	0.684211	0.140351	6_1001852	6_1996207	6_1	0.067	0.6414	2.15
397	AX-76493415	AX-76495380	335	0.07	79.41	0.601504	0.195489	3_50003330	3_50995571	3_50	0.068	0.6413	2.14
87	AX-75540704	AX-75542731	326	0.07	79.48	0.631579	0.182957	1_87001768	1_87996115	1_87	0.068	0.6414	2.14
163	AX-75319993	AX-80870300	216	0.07	79.55	0.433584	0.115288	1_163002258	1_163997718	1_163	0.068	0.6413	2.14
697	AX-77121438	AX-77123616	330	0.07	79.62	0.639098	0.157895	8_9018734	8_9995426	8_9	0.068	0.6412	2.14
391	AX-76480750	AX-76482937	313	0.07	79.69	0.583960	0.180451	3_44001824	3_44999285	3_44	0.068	0.6412	2.14
218	AX-76054421	AX-76055990	252	0.07	79.75	0.561404	0.167920	2_21000558	2_21901484	2_21	0.068	0.6411	2.13
336	AX-80925548	AX-80866862	329	0.07	79.82	0.626566	0.165414	2_139006761	2_139999004	2_139	0.068	0.6413	2.13
548	AX-76757687	AX-76759820	349	0.07	79.89	0.651629	0.187970	4_89001494	4_89997729	4_89	0.068	0.6413	2.13
335	AX-76019167	AX-76021139	313	0.07	79.96	0.588972	0.167920	2_138003722	2_138999926	2_138	0.068	0.6416	2.13
563	AX-76774441	AX-76776557	276	0.07	80.03	0.586466	0.162907	5_12007378	5_12996601	5_12	0.068	0.6417	2.13
207	AX-76197197	AX-75967023	291	0.07	80.10	0.581454	0.170426	2_10001868	2_10998597	2_10	0.068	0.6416	2.13
427	AX-76557964	AX-76560078	367	0.07	80.17	0.661654	0.192982	3_80000782	3_80997934	3_80	0.068	0.6416	2.13
656	AX-77045535	AX-77047924	373	0.07	80.24	0.593985	0.165414	7_5002537	7_5999977	7_5	0.068	0.6419	2.13
659	AX-80740780	AX-77053205	276	0.07	80.31	0.563910	0.107769	7_8003124	7_8997158	7_8	0.068	0.6419	2.13
357	AX-76601274	AX-76411549	319	0.07	80.37	0.624060	0.172932	3_10001439	3_10995437	3_10	0.068	0.6421	2.13
257	AX-76122237	AX-76124100	296	0.07	80.44	0.578947	0.157895	2_60003525	2_60996514	2_60	0.069	0.6421	2.13
388	AX-76474276	AX-76476415	292	0.07	80.51	0.588972	0.160401	3_41003022	3_41999789	3_41	0.069	0.6422	2.13
351	AX-76472329	AX-76493295	386	0.07	80.58	0.646617	0.190476	3_4001560	3_4998769	3_4	0.069	0.6423	2.13
455	AX-76406315	AX-76408690	363	0.07	80.65	0.664160	0.165414	3_108000266	3_108999411	3_108	0.069	0.6425	2.13
405	AX-76510705	AX-76513057	298	0.07	80.72	0.591479	0.175439	3_58004742	3_58998514	3_58	0.069	0.6424	2.13
430	AX-76564402	AX-76566538	367	0.07	80.79	0.671679	0.182957	3_83000095	3_83999534	3_83	0.069	0.6426	2.13
168	AX-75331020	AX-75333435	360	0.07	80.85	0.641604	0.185464	1_168012741	1_168997872	1_168	0.069	0.6432	2.13
449	AX-76392333	AX-76394539	335	0.07	80.92	0.578947	0.157895	3_102001974	3_102996185	3_102	0.069	0.6434	2.13
714	AX-77095327	AX-77097975	404	0.07	80.99	0.671679	0.192982	8_26000275	8_26998071	8_26	0.069	0.6432	2.13
359	AX-77279379	AX-76417288	267	0.07	81.06	0.556391	0.165414	3_12224444	3_12999119	3_12	0.069	0.6431	2.13
593	AX-76840036	AX-76842452	335	0.07	81.13	0.659148	0.155388	5_42000579	5_42998677	5_42	0.069	0.6430	2.12
574	AX-76798610	AX-76800727	381	0.07	81.19	0.646617	0.182957	5_23001333	5_23999258	5_23	0.069	0.6431	2.12
148	AX-80869416	AX-75291875	219	0.07	81.26	0.516291	0.162907	1_148001575	1_148999760	1_148	0.069	0.6430	2.12
421	AX-76545104	AX-76547105	338	0.07	81.33	0.656642	0.162907	3_74001640	3_74999708	3_74	0.069	0.6429	2.12
143	AX-75279124	AX-75281531	345	0.07	81.40	0.631579	0.177945	1_143002040	1_143996388	1_143	0.070	0.6428	2.12
150	AX-75293654	AX-80839246	294	0.07	81.46	0.498747	0.175439	1_150001985	1_150992343	1_150	0.070	0.6428	2.12
569	AX-81002307	AX-76789756	279	0.07	81.53	0.576441	0.175439	5_18005281	5_18986761	5_18	0.070	0.6428	2.12
498	AX-76656726	AX-80912869	294	0.07	81.60	0.563910	0.160401	4_39000705	4_39999666	4_39	0.070	0.6427	2.11
164	AX-75321894	AX-75323903	273	0.07	81.66	0.566416	0.170426	1_164002665	1_164997944	1_164	0.070	0.6427	2.11
504	AX-76668165	AX-77281702	309	0.07	81.73	0.639098	0.182957	4_45003114	4_45998700	4_45	0.070	0.6427	2.11
228	AX-76072668	AX-76074459	301	0.07	81.80	0.588972	0.162907	2_31002183	2_31998250	2_31	0.070	0.6426	2.11
19	AX-75390763	AX-75403358	262	0.07	81.86	0.561404	0.172932	1_19003354	1_19999353	1_19	0.070	0.6427	2.11
429	AX-76562272	AX-76564400	343	0.07	81.93	0.616541	0.172932	3_82000697	3_82998896	3_82	0.070	0.6428	2.11
62	AX-75490725	AX-80813592	291	0.07	82.00	0.588972	0.160401	1_62000024	1_62998063	1_62	0.070	0.6428	2.11
660	AX-77053216	AX-77055538	365	0.07	82.06	0.614035	0.180451	7_9002144	7_9998764	7_9	0.070	0.6429	2.11
342	AX-76033401	AX-76035583	345	0.07	82.13	0.631579	0.177945	2_145001359	2_145998779	2_145	0.070	0.6428	2.11
440	AX-80978975	AX-80885583	307	0.07	82.20	0.583960	0.177945	3_93001659	3_93994973	3_93	0.070	0.6428	2.11
224	AX-76065217	AX-76067085	165	0.07	82.26	0.433584	0.147870	2_27034337	2_27992309	2_27	0.070	0.6429	2.11
503	AX-76666254	AX-76668152	297	0.07	82.33	0.639098	0.172932	4_44003572	4_44996222	4_44	0.070	0.6429	2.11
575	AX-76800731	AX-76802893	381	0.07	82.39	0.631579	0.175439	5_24000730	5_24999191	5_24	0.070	0.6429	2.11
125	AX-80769246	AX-75243243	319	0.07	82.46	0.581454	0.175439	1_125000203	1_125995962	1_125	0.070	0.6429	2.10
130	AX-75251243	AX-75253553	299	0.07	82.53	0.593985	0.160401	1_130001965	1_130998727	1_130	0.070	0.6430	2.10
301	AX-75954338	AX-75956218	287	0.07	82.59	0.556391	0.170426	2_104002020	2_104998000	2_104	0.071	0.6430	2.10
268	AX-76142445	AX-76144069	221	0.07	82.66	0.488722	0.145363	2_71002370	2_71989357	2_71	0.071	0.6428	2.10
328	AX-76005622	AX-76007646	316	0.07	82.72	0.591479	0.180451	2_131000463	2_131999754	2_131	0.071	0.6429	2.10
597	AX-76849316	AX-76851572	374	0.07	82.79	0.696742	0.172932	5_46000853	5_46999912	5_46	0.071	0.6429	2.10
356	AX-80857962	AX-76601222	333	0.07	82.85	0.626566	0.162907	3_9000982	3_9999622	3_9	0.071	0.6431	2.10
310	AX-75971613	AX-80766583	267	0.07	82.92	0.521303	0.152882	2_113001416	2_113992364	2_113	0.071	0.6434	2.10
598	AX-76851578	AX-76853701	284	0.07	82.98	0.626566	0.155388	5_47003017	5_47999085	5_47	0.071	0.6435	2.10
6	AX-75486906	AX-75508175	344	0.06	83.05	0.606516	0.175439	1_6001978	1_6999769	1_6	0.071	0.6435	2.10
556	AX-80987705	AX-80846004	236	0.06	83.11	0.516291	0.147870	5_5002083	5_5807928	5_5	0.071	0.6435	2.10
499	AX-76658571	AX-76660524	338	0.06	83.18	0.581454	0.165414	4_40001790	4_40998594	4_40	0.071	0.6432	2.09
864	AX-75883613	AX-75854187	326	0.06	83.24	0.636591	0.160401	17_10000343	17_10922105	17_10	0.071	0.6432	2.09
103	AX-75193294	AX-75195525	303	0.06	83.31	0.626566	0.172932	1_103001077	1_103999481	1_103	0.071	0.6433	2.09
296	AX-76194128	AX-80900502	271	0.06	83.37	0.561404	0.165414	2_99005572	2_99999029	2_99	0.071	0.6431	2.09
14	AX-80967300	AX-75298087	333	0.06	83.43	0.649123	0.162907	1_14001980	1_14997821	1_14	0.072	0.6433	2.09
285	AX-76173554	AX-76175389	277	0.06	83.50	0.576441	0.147870	2_88000219	2_88998286	2_88	0.072	0.6433	2.09
407	AX-76515292	AX-76517398	320	0.06	83.56	0.611529	0.172932	3_60005057	3_60999555	3_60	0.072	0.6433	2.09
65	AX-75497117	AX-75499296	353	0.06	83.63	0.646617	0.172932	1_65000069	1_65997098	1_65	0.072	0.6432	2.08
36	AX-75436321	AX-75438444	341	0.06	83.69	0.606516	0.172932	1_36002323	1_36996568	1_36	0.072	0.6433	2.08
533	AX-80937524	AX-76727680	262	0.06	83.76	0.573935	0.147870	4_74001668	4_74988693	4_74	0.072	0.6434	2.08
515	AX-76689336	AX-76691249	332	0.06	83.82	0.604010	0.177945	4_56006842	4_56994397	4_56	0.072	0.6435	2.08
451	AX-76396829	AX-76399164	353	0.06	83.88	0.669173	0.180451	3_104001315	3_104984655	3_104	0.072	0.6439	2.09
337	AX-80959201	AX-76025198	327	0.06	83.95	0.649123	0.167920	2_140001635	2_140995753	2_140	0.072	0.6438	2.08
370	AX-76437455	AX-76439528	317	0.06	84.01	0.601504	0.157895	3_23000202	3_23998205	3_23	0.072	0.6438	2.08
510	AX-76679463	AX-76681338	298	0.06	84.08	0.596491	0.175439	4_51000243	4_51999782	4_51	0.072	0.6440	2.08
508	AX-76675730	AX-76677626	323	0.06	84.14	0.583960	0.180451	4_49001697	4_49998084	4_49	0.072	0.6439	2.08
66	AX-75499299	AX-75501588	354	0.06	84.20	0.651629	0.150376	1_66000175	1_66999272	1_66	0.072	0.6439	2.08
469	AX-76603282	AX-76605292	329	0.06	84.27	0.598997	0.160401	4_10005906	4_10997575	4_10	0.072	0.6440	2.08
58	AX-80985948	AX-75484586	352	0.06	84.33	0.644110	0.172932	1_58002800	1_58998134	1_58	0.072	0.6440	2.08
573	AX-76796535	AX-76798594	281	0.06	84.39	0.546366	0.182957	5_22004328	5_22995297	5_22	0.072	0.6440	2.08
361	AX-76419301	AX-80934279	313	0.06	84.46	0.636591	0.152882	3_14005101	3_14999520	3_14	0.073	0.6438	2.08
381	AX-76459452	AX-76461438	376	0.06	84.52	0.649123	0.145363	3_34001105	3_34995047	3_34	0.073	0.6438	2.07
110	AX-75208986	AX-75211159	368	0.06	84.58	0.616541	0.177945	1_110000973	1_110999112	1_110	0.073	0.6437	2.07
509	AX-76677629	AX-76679461	289	0.06	84.64	0.538847	0.152882	4_50000237	4_50997795	4_50	0.073	0.6438	2.07
474	AX-76612949	AX-76614686	287	0.06	84.71	0.573935	0.160401	4_15000769	4_15999159	4_15	0.073	0.6438	2.07
587	AX-76826628	AX-76828904	370	0.06	84.77	0.636591	0.147870	5_36007779	5_36999672	5_36	0.073	0.6439	2.07
412	AX-76526012	AX-76528202	315	0.06	84.83	0.606516	0.132832	3_65001841	3_65999833	3_65	0.073	0.6437	2.07
76	AX-75518058	AX-80741633	301	0.06	84.89	0.588972	0.160401	1_76002358	1_76997010	1_76	0.073	0.6436	2.06
211	AX-76024911	AX-80822428	287	0.06	84.96	0.556391	0.150376	2_14000482	2_14999658	2_14	0.074	0.6436	2.06
420	AX-76543013	AX-76545096	337	0.06	85.02	0.621554	0.145363	3_73000044	3_73996184	3_73	0.074	0.6434	2.06
946	AX-80950131	AX-76387278	278	0.06	85.08	0.621554	0.135338	28_4004758	28_4964406	28_4	0.074	0.6434	2.06
580	AX-76811799	AX-76814089	313	0.06	85.14	0.576441	0.182957	5_29000354	5_29995193	5_29	0.074	0.6434	2.06
100	AX-75186364	AX-75188699	281	0.06	85.20	0.573935	0.157895	1_100003420	1_100988805	1_100	0.074	0.6433	2.05
72	AX-75512399	AX-75514266	308	0.06	85.26	0.581454	0.167920	1_72001446	1_72997827	1_72	0.074	0.6432	2.05
96	AX-75559273	AX-75561464	336	0.06	85.33	0.646617	0.185464	1_96003254	1_96999948	1_96	0.074	0.6433	2.05
542	AX-76744603	AX-76746729	310	0.06	85.39	0.624060	0.147870	4_83001010	4_83997289	4_83	0.074	0.6432	2.05
315	AX-75980712	AX-75982613	187	0.06	85.45	0.401002	0.115288	2_118000748	2_118991333	2_118	0.074	0.6432	2.05
151	AX-75295504	AX-75297392	286	0.06	85.51	0.556391	0.145363	1_151003778	1_151999805	1_151	0.074	0.6433	2.05
416	AX-76534845	AX-76536757	304	0.06	85.57	0.563910	0.145363	3_69003508	3_69999495	3_69	0.074	0.6434	2.05
232	AX-76079690	AX-76081353	242	0.06	85.63	0.488722	0.157895	2_35001420	2_35998533	2_35	0.074	0.6434	2.05
657	AX-77047926	AX-77050110	260	0.06	85.69	0.511278	0.132832	7_6001174	7_6996364	7_6	0.074	0.6435	2.05
594	AX-76842460	AX-76844656	288	0.06	85.75	0.588972	0.135338	5_43001408	5_43998349	5_43	0.074	0.6435	2.05
326	AX-76001659	AX-76003640	295	0.06	85.81	0.568922	0.167920	2_129000006	2_129996848	2_129	0.075	0.6435	2.05
596	AX-76846976	AX-76849314	378	0.06	85.87	0.674185	0.170426	5_45004270	5_45999760	5_45	0.075	0.6436	2.05
220	AX-76057875	AX-80905616	324	0.06	85.93	0.669173	0.145363	2_23003810	2_23996304	2_23	0.075	0.6437	2.05
128	AX-80792865	AX-75249126	316	0.06	85.99	0.609023	0.150376	1_128002385	1_128997272	1_128	0.075	0.6437	2.05
348	AX-76597616	AX-76432066	299	0.06	86.05	0.576441	0.152882	3_1000324	3_1990086	3_1	0.075	0.6438	2.05
581	AX-80964592	AX-80754359	268	0.06	86.11	0.518797	0.122807	5_30001461	5_30994841	5_30	0.075	0.6437	2.04
205	AX-76160710	AX-76178712	300	0.06	86.17	0.593985	0.145363	2_8000839	2_8999238	2_8	0.075	0.6437	2.04
10	AX-75192652	AX-75214866	276	0.06	86.23	0.551378	0.127820	1_10002413	1_10995367	1_10	0.075	0.6437	2.04
853	AX-75851569	AX-75852303	244	0.06	86.29	0.498747	0.155388	16_14092	16_605987	16_0	0.075	0.6437	2.04
306	AX-75963845	AX-75965785	241	0.06	86.35	0.546366	0.132832	2_109004728	2_109998854	2_109	0.075	0.6438	2.04
495	AX-76651132	AX-76652924	256	0.06	86.41	0.508772	0.140351	4_36003578	4_36995313	4_36	0.075	0.6438	2.04
253	AX-76114617	AX-76116473	293	0.06	86.47	0.566416	0.155388	2_56009150	2_56997515	2_56	0.075	0.6437	2.04
551	AX-76847262	AX-76773218	314	0.06	86.53	0.588972	0.160401	5_29775	5_999985	5_0	0.075	0.6438	2.04
345	AX-76039882	AX-76042208	326	0.06	86.59	0.553885	0.142857	2_148001374	2_148990328	2_148	0.075	0.6439	2.04
277	AX-76159332	AX-76161176	274	0.06	86.64	0.531328	0.152882	2_80003122	2_80997612	2_80	0.076	0.6436	2.03
78	AX-75522107	AX-75524190	298	0.06	86.70	0.536341	0.132832	1_78000931	1_78998024	1_78	0.076	0.6435	2.03
349	AX-76432283	AX-76451358	328	0.06	86.76	0.566416	0.135338	3_2000032	3_2998867	3_2	0.076	0.6436	2.03
441	AX-76587574	AX-76589872	356	0.06	86.82	0.654135	0.157895	3_94002004	3_94998337	3_94	0.076	0.6438	2.03
343	AX-76035593	AX-76037717	285	0.06	86.88	0.576441	0.145363	2_146002741	2_146997254	2_146	0.076	0.6438	2.03
126	AX-75243253	AX-75245232	234	0.06	86.94	0.488722	0.150376	1_126001632	1_126993345	1_126	0.076	0.6439	2.03
102	AX-75191015	AX-75193291	318	0.06	86.99	0.598997	0.150376	1_102001483	1_102999615	1_102	0.076	0.6439	2.03
783	AX-75652198	AX-75654953	341	0.06	87.05	0.639098	0.137845	11_19001109	11_19997265	11_19	0.076	0.6439	2.03
417	AX-76536763	AX-76538578	263	0.06	87.11	0.553885	0.137845	3_70002059	3_70995675	3_70	0.076	0.6441	2.03
203	AX-76123475	AX-76141530	313	0.06	87.17	0.624060	0.145363	2_6003435	2_6996124	2_6	0.076	0.6441	2.03
600	AX-80998559	AX-76858740	362	0.06	87.22	0.626566	0.145363	5_49000452	5_49996005	5_49	0.076	0.6442	2.03
138	AX-80937522	AX-75271206	314	0.06	87.28	0.639098	0.152882	1_138000206	1_138999541	1_138	0.076	0.6443	2.03
101	AX-75188725	AX-75190996	297	0.06	87.34	0.571429	0.115288	1_101003750	1_101993781	1_101	0.076	0.6442	2.03
25	AX-75413650	AX-75415531	327	0.06	87.40	0.621554	0.130326	1_25056427	1_25998907	1_25	0.076	0.6440	2.03
42	AX-75448656	AX-75450596	260	0.06	87.45	0.528822	0.147870	1_42009386	1_42999329	1_42	0.076	0.6441	2.03
353	AX-76515065	AX-80892407	331	0.06	87.51	0.604010	0.162907	3_6000022	3_6995451	3_6	0.076	0.6442	2.03
223	AX-76063309	AX-76065146	182	0.06	87.57	0.428571	0.117794	2_26073012	2_26999450	2_26	0.076	0.6442	2.03
489	AX-76639391	AX-76641202	312	0.06	87.62	0.581454	0.147870	4_30000957	4_30999840	4_30	0.076	0.6442	2.03
238	AX-76090186	AX-76091743	299	0.06	87.68	0.586466	0.165414	2_41001878	2_41998364	2_41	0.076	0.6444	2.03
748	AX-75611874	AX-75614927	515	0.06	87.74	0.774436	0.132832	10_5000352	10_5976862	10_5	0.076	0.6446	2.03
3	AX-75421276	AX-75442362	304	0.06	87.79	0.566416	0.127820	1_3000135	1_3999701	1_3	0.076	0.6445	2.03
249	AX-76109272	AX-76109985	65	0.06	87.85	0.177945	0.080201	2_52002456	2_52995225	2_52	0.076	0.6448	2.03
46	AX-75456811	AX-75458786	323	0.06	87.91	0.591479	0.152882	1_46003333	1_46999340	1_46	0.076	0.6449	2.03
270	AX-76145944	AX-80857623	169	0.06	87.96	0.418546	0.110276	2_73003968	2_73995869	2_73	0.077	0.6447	2.02
269	AX-76144126	AX-76145930	204	0.06	88.02	0.458647	0.130326	2_72018891	2_72997698	2_72	0.077	0.6444	2.02
23	AX-75409500	AX-75411561	330	0.06	88.08	0.629073	0.135338	1_23001712	1_23998010	1_23	0.077	0.6444	2.02
592	AX-76837777	AX-76840025	263	0.06	88.13	0.531328	0.155388	5_41000480	5_41995826	5_41	0.077	0.6443	2.02
273	AX-76151394	AX-76153371	335	0.06	88.19	0.661654	0.170426	2_76004277	2_76994414	2_76	0.077	0.6444	2.02
547	AX-77281941	AX-76757683	318	0.06	88.24	0.571429	0.140351	4_88006320	4_88998944	4_88	0.077	0.6442	2.01
459	AX-76608443	AX-76604117	300	0.06	88.30	0.568922	0.127820	4_50180	4_996144	4_0	0.077	0.6443	2.01
488	AX-76637448	AX-76639384	333	0.06	88.36	0.624060	0.152882	4_29000748	4_29994795	4_29	0.077	0.6442	2.01
525	AX-76710337	AX-76712237	272	0.06	88.41	0.513784	0.142857	4_66009577	4_66998777	4_66	0.077	0.6442	2.01
295	AX-76192144	AX-76194112	297	0.06	88.47	0.561404	0.147870	2_98001528	2_98996645	2_98	0.078	0.6439	2.01
236	AX-76086890	AX-76088543	305	0.06	88.52	0.561404	0.152882	2_39001197	2_39999827	2_39	0.078	0.6441	2.01
161	AX-75315964	AX-75317801	236	0.06	88.58	0.506266	0.150376	1_161000096	1_161996976	1_161	0.078	0.6445	2.01
564	AX-76776565	AX-76778749	347	0.06	88.63	0.631579	0.157895	5_13000954	5_13999219	5_13	0.078	0.6446	2.01
396	AX-76491365	AX-76493398	309	0.06	88.69	0.601504	0.160401	3_49003955	3_49996799	3_49	0.078	0.6445	2.01
21	AX-75405422	AX-75407459	314	0.06	88.74	0.604010	0.145363	1_21007210	1_21998931	1_21	0.078	0.6444	2.01
887	AX-76211705	AX-76230933	360	0.06	88.80	0.616541	0.140351	20_47223	20_999177	20_0	0.078	0.6444	2.01
535	AX-76729701	AX-76731813	297	0.06	88.85	0.548872	0.135338	4_76004898	4_76999095	4_76	0.078	0.6445	2.01
576	AX-76802897	AX-76805153	332	0.05	88.91	0.616541	0.130326	5_25000385	5_25999154	5_25	0.078	0.6445	2.01
470	AX-76605300	AX-76607142	298	0.05	88.96	0.521303	0.137845	4_11002130	4_11992611	4_11	0.078	0.6445	2.01
572	AX-76794223	AX-76796514	285	0.05	89.02	0.563910	0.150376	5_21002410	5_21994735	5_21	0.078	0.6445	2.00
120	AX-75230459	AX-75232558	252	0.05	89.07	0.528822	0.145363	1_120011209	1_120997531	1_120	0.078	0.6445	2.00
927	AX-76326284	AX-80799404	280	0.05	89.13	0.566416	0.165414	25_5825	25_999786	25_0	0.078	0.6445	2.00
230	AX-80907431	AX-76077955	273	0.05	89.18	0.561404	0.135338	2_33007107	2_33998193	2_33	0.078	0.6446	2.00
99	AX-75565941	AX-80997929	303	0.05	89.24	0.631579	0.135338	1_99010355	1_99999595	1_99	0.078	0.6446	2.00
280	AX-76164467	AX-80912665	256	0.05	89.29	0.526316	0.122807	2_83001834	2_83997168	2_83	0.078	0.6444	2.00
89	AX-75545036	AX-75547100	370	0.05	89.34	0.619048	0.155388	1_89000395	1_89998645	1_89	0.079	0.6444	2.00
360	AX-76417295	AX-76419291	314	0.05	89.40	0.561404	0.147870	3_13003454	3_13999985	3_13	0.079	0.6443	2.00
63	AX-75492912	AX-80886310	276	0.05	89.45	0.558897	0.130326	1_63001124	1_63995624	1_63	0.079	0.6443	2.00
338	AX-76025212	AX-76027290	273	0.05	89.51	0.546366	0.145363	2_141004918	2_141992858	2_141	0.079	0.6443	1.99
204	AX-76141606	AX-76160655	309	0.05	89.56	0.591479	0.152882	2_7000241	2_7998001	2_7	0.079	0.6442	1.99
376	AX-76449338	AX-76451410	267	0.05	89.61	0.568922	0.140351	3_29001173	3_29999617	3_29	0.079	0.6443	1.99
4	AX-80760788	AX-75465889	284	0.05	89.67	0.556391	0.142857	1_4003068	1_4998207	1_4	0.079	0.6443	1.99
419	AX-76540844	AX-76543001	340	0.05	89.72	0.619048	0.135338	3_72000979	3_72995643	3_72	0.079	0.6441	1.99
743	AX-75578773	AX-75618565	177	0.05	89.77	0.431078	0.142857	10_509881	10_999195	10_0	0.079	0.6447	1.99
333	AX-76015646	AX-76017118	193	0.05	89.82	0.556391	0.120301	2_136229298	2_136991512	2_136	0.079	0.6446	1.99
570	AX-76789793	AX-76791965	330	0.05	89.88	0.604010	0.152882	5_19005709	5_19998127	5_19	0.079	0.6448	1.99
252	AX-76112838	AX-76114599	294	0.05	89.93	0.578947	0.170426	2_55001495	2_55998457	2_55	0.079	0.6447	1.99
329	AX-80826885	AX-80995669	268	0.05	89.98	0.566416	0.140351	2_132002106	2_132998425	2_132	0.079	0.6448	1.99
1	AX-75560156	AX-75387904	294	0.05	90.03	0.553885	0.140351	1_1003228	1_1999125	1_1	0.079	0.6448	1.99
9	AX-75547549	AX-75192578	290	0.05	90.09	0.548872	0.155388	1_9002897	1_9999448	1_9	0.079	0.6447	1.99
256	AX-76120372	AX-76122226	229	0.05	90.14	0.518797	0.140351	2_59001048	2_59997211	2_59	0.079	0.6447	1.99
283	AX-76170042	AX-76171656	218	0.05	90.19	0.473684	0.122807	2_86000058	2_86898766	2_86	0.080	0.6446	1.99
806	AX-75756462	AX-75739699	230	0.05	90.24	0.523810	0.130326	13_1002574	13_1999797	13_1	0.080	0.6450	1.99
436	AX-76576653	AX-76578759	275	0.05	90.30	0.566416	0.122807	3_89000059	3_89994428	3_89	0.079	0.6452	1.99
94	AX-75555247	AX-75557181	314	0.05	90.35	0.586466	0.150376	1_94002604	1_94997391	1_94	0.079	0.6452	1.99
267	AX-76140677	AX-76142430	204	0.05	90.40	0.390977	0.132832	2_70002582	2_70995838	2_70	0.080	0.6451	1.99
460	AX-76604228	AX-76621869	296	0.05	90.45	0.563910	0.145363	4_1000448	4_1997625	4_1	0.080	0.6452	1.99
507	AX-80852403	AX-76675726	274	0.05	90.50	0.551378	0.135338	4_48128338	4_48999624	4_48	0.080	0.6451	1.98
297	AX-80976016	AX-75948571	207	0.05	90.55	0.473684	0.107769	2_100001014	2_100997520	2_100	0.080	0.6450	1.98
64	AX-75494924	AX-75497112	314	0.05	90.61	0.566416	0.130326	1_64000330	1_64998812	1_64	0.080	0.6449	1.98
467	AX-76740878	AX-76762832	291	0.05	90.66	0.546366	0.127820	4_8006247	4_8999885	4_8	0.080	0.6449	1.98
111	AX-80984117	AX-75213493	338	0.05	90.71	0.639098	0.130326	1_111001733	1_111999862	1_111	0.080	0.6450	1.98
534	AX-76727713	AX-76729675	240	0.05	90.76	0.538847	0.137845	4_75000655	4_75992482	4_75	0.080	0.6450	1.98
524	AX-76708240	AX-76710304	198	0.05	90.81	0.463659	0.110276	4_65002564	4_65994815	4_65	0.080	0.6449	1.98
98	AX-75563524	AX-75565912	309	0.05	90.86	0.561404	0.135338	1_98002972	1_98999843	1_98	0.080	0.6449	1.98
586	AX-76824457	AX-76826601	282	0.05	90.91	0.548872	0.135338	5_35006648	5_35995637	5_35	0.080	0.6450	1.98
500	AX-76660532	AX-76662336	262	0.05	90.96	0.546366	0.120301	4_41004144	4_41988608	4_41	0.080	0.6448	1.98
5	AX-75466003	AX-75486820	279	0.05	91.02	0.541353	0.140351	1_5004296	1_5997471	1_5	0.080	0.6448	1.98
485	AX-76631680	AX-76633790	359	0.05	91.07	0.651629	0.145363	4_26006635	4_26998818	4_26	0.080	0.6449	1.98
210	AX-76005267	AX-76024883	291	0.05	91.12	0.576441	0.132832	2_13003360	2_13998909	2_13	0.080	0.6449	1.98
276	AX-80840009	AX-76159325	243	0.05	91.17	0.493734	0.130326	2_79001125	2_79999675	2_79	0.081	0.6447	1.97
344	AX-76037724	AX-76039880	278	0.05	91.22	0.541353	0.122807	2_147001875	2_147999277	2_147	0.081	0.6447	1.97
568	AX-76785332	AX-76787515	304	0.05	91.27	0.551378	0.127820	5_17004254	5_17999180	5_17	0.081	0.6448	1.97
197	AX-76050619	AX-75951203	228	0.05	91.32	0.486216	0.117794	2_22397	2_995408	2_0	0.081	0.6449	1.97
95	AX-75557186	AX-80963155	330	0.05	91.36	0.581454	0.135338	1_95000998	1_95999506	1_95	0.081	0.6450	1.97
221	AX-76059495	AX-76061336	238	0.05	91.41	0.501253	0.102757	2_24001857	2_24998269	2_24	0.081	0.6447	1.97
226	AX-76068975	AX-76070794	323	0.05	91.46	0.619048	0.127820	2_29004781	2_29996746	2_29	0.081	0.6448	1.97
274	AX-76153383	AX-76155484	282	0.05	91.51	0.503759	0.122807	2_77000552	2_77999113	2_77	0.081	0.6449	1.97
275	AX-80966473	AX-76157383	275	0.05	91.56	0.571429	0.115288	2_78000918	2_78977253	2_78	0.081	0.6448	1.97
437	AX-76578784	AX-76580733	306	0.05	91.61	0.571429	0.127820	3_90008293	3_90992375	3_90	0.081	0.6449	1.97
311	AX-75973462	AX-80889437	257	0.05	91.66	0.518797	0.125313	2_114004113	2_114995221	2_114	0.081	0.6449	1.97
332	AX-76013175	AX-76015162	310	0.05	91.70	0.601504	0.140351	2_135000313	2_135950768	2_135	0.081	0.6451	1.97
339	AX-76027308	AX-76029310	279	0.05	91.75	0.546366	0.112782	2_142000020	2_142994191	2_142	0.081	0.6451	1.97
18	AX-77277518	AX-75390616	257	0.05	91.80	0.561404	0.122807	1_18005747	1_18988390	1_18	0.081	0.6451	1.97
446	AX-76598668	AX-76600840	325	0.05	91.85	0.566416	0.125313	3_99000159	3_99999279	3_99	0.081	0.6450	1.97
565	AX-76778759	AX-76780952	198	0.05	91.89	0.438596	0.102757	5_14002078	5_14987116	5_14	0.081	0.6451	1.97
886	AX-75945722	AX-75917927	343	0.05	91.94	0.624060	0.120301	19_9001097	19_9972338	19_9	0.081	0.6451	1.97
909	AX-76275071	AX-76275560	216	0.05	91.99	0.501253	0.112782	22_11040	22_998870	22_0	0.081	0.6451	1.97
464	AX-76679542	AX-76699744	284	0.05	92.03	0.553885	0.130326	4_5005829	4_5997346	4_5	0.081	0.6452	1.97
522	AX-76703975	AX-76706193	291	0.05	92.08	0.578947	0.132832	4_63002352	4_63994771	4_63	0.081	0.6450	1.96
566	AX-76780977	AX-76783227	314	0.05	92.12	0.596491	0.127820	5_15000770	5_15998814	5_15	0.081	0.6452	1.96
487	AX-76635660	AX-76637441	248	0.04	92.17	0.548872	0.127820	4_28001305	4_28997654	4_28	0.081	0.6453	1.97
513	AX-76685263	AX-76687277	299	0.04	92.21	0.571429	0.102757	4_54002115	4_54999299	4_54	0.081	0.6454	1.97
327	AX-76003645	AX-76005618	286	0.04	92.26	0.573935	0.120301	2_130000481	2_130998287	2_130	0.081	0.6455	1.97
17	AX-75341035	AX-75365261	242	0.04	92.30	0.496241	0.102757	1_17001076	1_17996923	1_17	0.081	0.6455	1.96
331	AX-76011320	AX-76013174	247	0.04	92.35	0.496241	0.117794	2_134014144	2_134998549	2_134	0.081	0.6455	1.97
225	AX-76067099	AX-76068964	203	0.04	92.39	0.426065	0.125313	2_28002321	2_28996876	2_28	0.081	0.6455	1.96
553	AX-76795567	AX-76817540	165	0.04	92.43	0.383459	0.102757	5_2002587	5_2995845	5_2	0.081	0.6456	1.96
160	AX-80761167	AX-75315958	187	0.04	92.48	0.418546	0.130326	1_160006925	1_160998084	1_160	0.082	0.6456	1.96
651	AX-76993142	AX-80868289	212	0.04	92.52	0.498747	0.082707	7_156342	7_997983	7_0	0.082	0.6455	1.96
271	AX-76147636	AX-76149410	158	0.04	92.57	0.358396	0.092732	2_74002335	2_74992210	2_74	0.082	0.6453	1.96
432	AX-76568279	AX-76570143	244	0.04	92.61	0.506266	0.100251	3_85013966	3_85998902	3_85	0.082	0.6455	1.96
372	AX-76441522	AX-80743212	312	0.04	92.65	0.548872	0.142857	3_25002990	3_25997361	3_25	0.082	0.6455	1.96
408	AX-76517403	AX-80821793	300	0.04	92.70	0.578947	0.097744	3_61002343	3_61996382	3_61	0.082	0.6456	1.96
689	AX-77057343	AX-77082097	174	0.04	92.74	0.390977	0.105263	8_1027422	8_1999902	8_1	0.082	0.6456	1.96
73	AX-75514278	AX-80816107	161	0.04	92.78	0.375940	0.087719	1_73001573	1_73877750	1_73	0.082	0.6456	1.96
532	AX-76723784	AX-76725779	293	0.04	92.82	0.578947	0.105263	4_73009277	4_73991941	4_73	0.082	0.6456	1.96
24	AX-75411569	AX-75413541	275	0.04	92.86	0.536341	0.135338	1_24001443	1_24994263	1_24	0.082	0.6456	1.96
531	AX-76722078	AX-76723751	215	0.04	92.91	0.436090	0.097744	4_72081983	4_72990211	4_72	0.082	0.6455	1.96
554	AX-76817715	AX-76839031	150	0.04	92.95	0.385965	0.095238	5_3004086	5_3995567	5_3	0.082	0.6456	1.96
321	AX-75991876	AX-75993845	186	0.04	92.99	0.438596	0.115288	2_124006387	2_124988511	2_124	0.082	0.6453	1.95
90	AX-80881592	AX-75549322	302	0.04	93.03	0.553885	0.122807	1_90000293	1_90996208	1_90	0.082	0.6453	1.95
486	AX-76633792	AX-76635654	265	0.04	93.07	0.573935	0.120301	4_27000372	4_27994859	4_27	0.082	0.6453	1.95
27	AX-75417582	AX-80917660	245	0.04	93.11	0.563910	0.110276	1_27000790	1_27995808	1_27	0.083	0.6453	1.95
699	AX-77056945	AX-77058811	205	0.04	93.15	0.438596	0.130326	8_11025887	8_11997067	8_11	0.083	0.6453	1.95
341	AX-76031230	AX-76033394	219	0.04	93.19	0.453634	0.137845	2_144002138	2_144998010	2_144	0.083	0.6451	1.95
8	AX-80996784	AX-75547492	204	0.04	93.23	0.458647	0.107769	1_8001671	1_8999996	1_8	0.083	0.6452	1.95
582	AX-80793886	AX-76818406	119	0.04	93.27	0.335840	0.085213	5_31000460	5_31997967	5_31	0.083	0.6454	1.95
209	AX-77279621	AX-76005208	299	0.04	93.31	0.588972	0.115288	2_12004058	2_12999936	2_12	0.083	0.6454	1.95
250	AX-76109996	AX-76111279	106	0.04	93.35	0.270677	0.085213	2_53000299	2_53984167	2_53	0.083	0.6458	1.95
141	AX-75275457	AX-75277216	265	0.04	93.39	0.498747	0.100251	1_141000474	1_141990666	1_141	0.083	0.6458	1.95
936	AX-76363071	AX-76370641	141	0.04	93.42	0.383459	0.062657	27_4685	27_984466	27_0	0.083	0.6458	1.95
284	AX-76171859	AX-76173553	196	0.04	93.46	0.443609	0.100251	2_87024502	2_87998891	2_87	0.083	0.6458	1.95
529	AX-76718078	AX-76720030	242	0.04	93.50	0.496241	0.100251	4_70000654	4_70997711	4_70	0.083	0.6459	1.95
550	AX-76762155	AX-76762811	108	0.04	93.54	0.310777	0.077694	4_91001569	4_91257177	4_91	0.083	0.6459	1.95
468	AX-76762839	AX-80787203	296	0.04	93.57	0.596491	0.097744	4_9001502	4_9999279	4_9	0.083	0.6460	1.95
506	AX-76671930	AX-76673757	258	0.04	93.61	0.578947	0.102757	4_47000597	4_47992483	4_47	0.083	0.6459	1.95
611	AX-76911570	AX-76960383	174	0.04	93.65	0.368421	0.095238	6_517174	6_997749	6_0	0.083	0.6461	1.95
142	AX-75277223	AX-75279115	257	0.04	93.68	0.523810	0.102757	1_142014317	1_142997646	1_142	0.083	0.6461	1.95
466	AX-76720490	AX-76740638	235	0.04	93.72	0.468672	0.085213	4_7010820	4_7995092	4_7	0.083	0.6462	1.95
478	AX-80930686	AX-76620247	146	0.04	93.75	0.323308	0.082707	4_19360087	4_19998058	4_19	0.083	0.6462	1.95
431	AX-76566542	AX-76568246	228	0.04	93.79	0.476190	0.085213	3_84002311	3_84998326	3_84	0.083	0.6462	1.95
320	AX-75989776	AX-80803975	211	0.04	93.83	0.438596	0.097744	2_123000283	2_123994420	2_123	0.083	0.6463	1.95
497	AX-76654796	AX-76656719	279	0.04	93.86	0.578947	0.110276	4_38007175	4_38997248	4_38	0.083	0.6464	1.95
465	AX-76699825	AX-76720142	263	0.04	93.90	0.548872	0.090226	4_6001408	4_6995017	4_6	0.083	0.6465	1.95
54	AX-75473854	AX-75476160	227	0.04	93.93	0.463659	0.090226	1_54001671	1_54992374	1_54	0.083	0.6464	1.95
823	AX-75748798	AX-80744684	100	0.03	93.97	0.260652	0.072682	13_18000609	13_18379348	13_18	0.083	0.6465	1.95
805	AX-75768788	AX-75756345	102	0.03	94.00	0.278196	0.057644	13_589638	13_998207	13_0	0.083	0.6466	1.95
330	AX-76009507	AX-80751583	207	0.03	94.03	0.443609	0.085213	2_133000519	2_133998978	2_133	0.083	0.6467	1.95
279	AX-76162982	AX-76164460	96	0.03	94.07	0.288221	0.062657	2_82001969	2_82999092	2_82	0.083	0.6466	1.95
340	AX-76029329	AX-76031204	239	0.03	94.10	0.468672	0.097744	2_143007617	2_143982777	2_143	0.083	0.6465	1.95
865	AX-80811334	AX-75915973	297	0.03	94.13	0.604010	0.072682	18_82987	18_997260	18_0	0.083	0.6465	1.94
97	AX-75561466	AX-75563514	183	0.03	94.17	0.458647	0.062657	1_97001132	1_97998070	1_97	0.083	0.6465	1.94
208	AX-81001579	AX-75985563	227	0.03	94.20	0.496241	0.100251	2_11003135	2_11998606	2_11	0.083	0.6465	1.94
229	AX-80827479	AX-76076272	210	0.03	94.23	0.463659	0.077694	2_32001786	2_32998224	2_32	0.083	0.6466	1.94
562	AX-76772209	AX-80856077	180	0.03	94.26	0.431078	0.080201	5_11002607	5_11992136	5_11	0.084	0.6466	1.94
647	AX-80910836	AX-76973527	154	0.03	94.30	0.378446	0.085213	7_39605	7_995954	7_0	0.084	0.6465	1.94
854	AX-75863383	AX-75875245	141	0.03	94.33	0.325815	0.085213	17_662070	17_999997	17_0	0.084	0.6467	1.94
718	AX-77124439	AX-77176391	210	0.03	94.36	0.426065	0.085213	9_552762	9_997916	9_0	0.084	0.6468	1.94
717	AX-80893651	AX-77106571	217	0.03	94.39	0.508772	0.077694	8_29000182	8_29930152	8_29	0.084	0.6471	1.94
926	AX-76319416	AX-76320534	168	0.03	94.42	0.345865	0.055138	24_6000210	24_6269740	24_6	0.084	0.6471	1.94
650	AX-76974792	AX-80888009	149	0.03	94.45	0.390977	0.087719	7_1045201	7_1790619	7_1	0.084	0.6471	1.94
477	AX-76618097	AX-76619402	205	0.03	94.48	0.436090	0.097744	4_18000247	4_18832896	4_18	0.084	0.6471	1.94
272	AX-76149444	AX-76151385	122	0.03	94.50	0.283208	0.067669	2_75011096	2_75999391	2_75	0.084	0.6470	1.94
319	AX-75987800	AX-75989754	172	0.03	94.53	0.388471	0.067669	2_122000094	2_122989055	2_122	0.084	0.6471	1.94
55	AX-75476226	AX-75478139	104	0.02	94.55	0.258145	0.067669	1_55021353	1_55996266	1_55	0.084	0.6471	1.94
658	AX-77050130	AX-77051044	84	0.02	94.57	0.218045	0.037594	7_7006436	7_7999380	7_7	0.084	0.6471	1.94
646	AX-76955487	AX-76956474	132	0.02	94.59	0.320802	0.045113	6_35001335	6_35428840	6_35	0.084	0.6471	1.94
935	AX-76348261	AX-76349447	115	0.02	94.61	0.238095	0.050125	26_5000429	26_5289444	26_5	0.084	0.6471	1.94
317	AX-75984479	AX-80843706	134	0.02	94.63	0.303258	0.047619	2_120000142	2_120837617	2_120	0.084	0.6472	1.94
127	AX-75245249	AX-75246990	103	0.02	94.65	0.250627	0.052632	1_127000401	1_127996789	1_127	0.084	0.6471	1.94
763	AX-75602314	AX-80970492	87	0.02	94.67	0.240602	0.042607	10_20000294	10_20412234	10_20	0.084	0.6472	1.94
346	AX-80748195	AX-76043177	89	0.02	94.68	0.192982	0.047619	2_149000875	2_149517792	2_149	0.084	0.6472	1.94
75	AX-75516872	AX-75518051	42	0.02	94.70	0.150376	0.022556	1_75168308	1_75998477	1_75	0.084	0.6472	1.94
458	AX-76414030	AX-80756978	81	0.02	94.72	0.170426	0.040100	3_111002147	3_111279784	3_111	0.084	0.6472	1.94
196	AX-75401493	AX-75402154	93	0.01	94.73	0.223058	0.057644	1_196000017	1_196199135	1_196	0.084	0.6473	1.94
318	AX-75986555	AX-75987795	159	0.01	94.74	0.373434	0.032581	2_121333669	2_121997686	2_121	0.084	0.6472	1.94
316	AX-75982787	AX-75984475	79	0.01	94.76	0.223058	0.025063	2_119079971	2_119998077	2_119	0.084	0.6473	1.94
530	AX-76720034	AX-76720639	61	0.01	94.77	0.150376	0.037594	4_71001596	4_71286509	4_71	0.084	0.6473	1.94
784	AX-75654960	AX-75655419	54	0.01	94.78	0.125313	0.022556	11_20000034	11_20200990	11_20	0.084	0.6473	1.94
222	AX-80843381	AX-76061853	43	0.00	94.78	0.122807	0.015038	2_25002058	2_25293870	2_25	0.084	0.6473	1.94
74	AX-75515948	AX-75516808	17	0.00	94.78	0.040100	0.012531	1_74028301	1_74608133	1_74	0.084	0.6473	1.94
901	AX-76208095	AX-76208319	17	0.00	94.79	0.035088	0.010025	20_14007690	20_14098655	20_14	0.084	0.6473	1.94
742	AX-77165760	AX-77165953	26	0.00	94.79	0.067669	0.010025	9_24000358	9_24061055	9_24	0.084	0.6473	1.94
648	AX-76973657	AX-76974704	15	0.00	94.80	0.047619	0.010025	7_1000656	7_1041524	7_1	0.084	0.6473	1.94
649	AX-77055536	AX-76993063	24	0.00	94.80	0.060150	0.005013	7_73370	7_156051	7_0	0.084	0.6473	1.94
698	AX-77123632	AX-77123811	20	0.00	94.80	0.050125	0.007519	8_10002013	8_10079546	8_10	0.084	0.6473	1.94
839	AX-75787495	AX-75787631	11	0.00	94.80	0.035088	0.002506	14_15000636	14_15549029	14_15	0.084	0.6473	1.94
947	AX-76249167	AX-76249167	1	0.00	94.80	0.007519	0.000000	Un_NT_479320v1_1191	Un_NT_479320v1_1191	Un_NT_479320v	0.084	0.6473	1.94
876	AX-75887776	AX-75887776	1	0.00	94.80	0.002506	0.000000	18_11017173	18_11017173	18_11	0.084	0.6473	1.94

## Sheet: DRW
Window	start	end	#SNPs	%Var	Cum%Var	p>0	p>Average	map_pos0	map_posn	chr_Mb	var(ghat)	corr	regr
166	AX-75326187	AX-75328559	390	3.20	3.20	0.919800	0.802005	1_166000511	1_166999195	1_166	0.764	0.1516	2.06
619	AX-76966846	AX-76969472	508	1.51	4.71	0.899749	0.661654	6_8002588	6_8996459	6_8	0.988	0.2182	2.61
377	AX-76451411	AX-76453354	386	1.15	5.87	0.834586	0.523810	3_30000897	3_30993376	3_30	1200	0.2355	2.55
942	AX-76388358	AX-76370875	883	0.80	6.67	0.987469	0.786967	28_24369	28_999295	28_0	1222	0.2653	2.85
56	AX-75478145	AX-75480271	358	0.71	7.38	0.809524	0.558897	1_56000162	1_56998456	1_56	1346	0.2885	2.95
483	AX-80946871	AX-76629630	321	0.61	7.99	0.771930	0.466165	4_24000906	4_24996950	4_24	1330	0.3191	3.28
237	AX-76088554	AX-76090182	305	0.56	8.55	0.716792	0.393484	2_40007952	2_40999399	2_40	1392	0.3401	3.42
894	AX-76223652	AX-80862565	475	0.52	9.07	0.837093	0.511278	20_7000004	20_7998579	20_7	1385	0.3583	3.61
892	AX-76218120	AX-76220727	492	0.50	9.57	0.844612	0.523810	20_5000651	20_5999452	20_5	1440	0.3706	3.67
236	AX-76086890	AX-76088543	305	0.48	10.05	0.746867	0.436090	2_39001197	2_39999827	2_39	1582	0.3779	3.57
206	AX-76178949	AX-76196976	310	0.47	10.52	0.721804	0.395990	2_9012190	2_9990590	2_9	1647	0.3931	3.64
620	AX-76969484	AX-76972187	486	0.46	10.98	0.789474	0.438596	6_9000091	6_9999004	6_9	1712	0.4027	3.65
893	AX-76220737	AX-76223642	476	0.41	11.40	0.837093	0.493734	20_6003648	20_6997363	20_6	1758	0.4047	3.62
827	AX-75792098	AX-75795328	549	0.41	11.80	0.897243	0.543860	14_3001973	14_3999889	14_3	1817	0.4135	3.64
622	AX-80921353	AX-76896151	419	0.39	12.19	0.804511	0.370927	6_11001860	6_11994987	6_11	1866	0.4219	3.67
378	AX-76453368	AX-76455492	409	0.36	12.55	0.779449	0.388471	3_31000133	3_31998824	3_31	1968	0.4158	3.52
760	AX-75591253	AX-80818911	631	0.36	12.91	0.874687	0.486216	10_17001841	10_17999778	10_17	2037	0.4243	3.53
934	AX-76343750	AX-76348255	806	0.35	13.26	0.937343	0.551378	26_4000618	26_4999719	26_4	2078	0.4343	3.58
736	AX-77146536	AX-77149650	569	0.34	13.60	0.862155	0.483709	9_18001040	9_18998855	9_18	2163	0.4380	3.53
623	AX-76896169	AX-76898688	373	0.33	13.93	0.746867	0.388471	6_12001702	6_12998278	6_12	2229	0.4414	3.51
625	AX-80989649	AX-76903805	480	0.32	14.25	0.827068	0.388471	6_14001935	6_14999572	6_14	2322	0.4424	3.45
212	AX-76043402	AX-76045147	290	0.32	14.57	0.661654	0.350877	2_15002550	2_15995197	2_15	2311	0.4465	3.49
401	AX-80976982	AX-76504086	360	0.32	14.89	0.729323	0.388471	3_54013109	3_54998896	3_54	2393	0.4578	3.51
482	AX-76625753	AX-76627710	370	0.32	15.21	0.731830	0.395990	4_23000814	4_23999910	4_23	2474	0.4638	3.50
248	AX-80856159	AX-76109268	188	0.32	15.53	0.616541	0.345865	2_51000883	2_51998771	2_51	2576	0.4701	3.48
938	AX-76354951	AX-76359739	1089	0.31	15.84	0.967419	0.644110	27_2000333	27_2999344	27_2	2589	0.4771	3.52
621	AX-76972211	AX-76893643	415	0.30	16.14	0.812030	0.383459	6_10008458	6_10998696	6_10	2754	0.4749	3.40
918	AX-76288289	AX-76292943	838	0.29	16.43	0.914787	0.498747	23_4000469	23_4998607	23_4	2776	0.4795	3.42
481	AX-76623815	AX-76625748	354	0.29	16.72	0.726817	0.370927	4_22003900	4_22997628	4_22	2885	0.4828	3.37
715	AX-77097979	AX-77100744	443	0.28	17.00	0.812030	0.390977	8_27000365	8_27999759	8_27	2952	0.4877	3.37
624	AX-76898693	AX-80948943	371	0.28	17.28	0.724311	0.298246	6_13000859	6_13999422	6_13	3089	0.4858	3.28
860	AX-75869352	AX-75872854	670	0.28	17.56	0.884712	0.453634	17_6001467	17_6998184	17_6	3104	0.4922	3.32
872	AX-75906858	AX-75910430	435	0.28	17.84	0.817043	0.411028	18_7000316	18_7999684	18_7	3145	0.4968	3.32
171	AX-75338061	AX-75340366	435	0.27	18.11	0.749373	0.333333	1_171000120	1_171998865	1_171	3190	0.5032	3.34
871	AX-75903406	AX-75906855	699	0.27	18.38	0.884712	0.453634	18_6000481	18_6999386	18_6	3231	0.5048	3.33
674	AX-77005550	AX-77008175	431	0.26	18.64	0.764411	0.338346	7_23001680	7_23991879	7_23	3266	0.5098	3.35
221	AX-76059495	AX-76061336	238	0.26	18.90	0.656642	0.305764	2_24001857	2_24998269	2_24	3305	0.5136	3.35
174	AX-75345123	AX-75347467	340	0.26	19.16	0.696742	0.313283	1_174005292	1_174999542	1_174	3344	0.5202	3.38
573	AX-76796535	AX-76798594	281	0.25	19.41	0.656642	0.270677	5_22004328	5_22995297	5_22	3388	0.5248	3.38
734	AX-77140311	AX-77143382	508	0.25	19.66	0.834586	0.413534	9_16001716	9_16999606	9_16	3461	0.5283	3.37
735	AX-77143390	AX-77146534	482	0.25	19.91	0.829574	0.416040	9_17002720	9_17999967	9_17	3593	0.5268	3.30
873	AX-75910435	AX-75914041	734	0.24	20.16	0.899749	0.478697	18_8001465	18_8991930	18_8	3689	0.5281	3.26
921	AX-76298002	AX-76302335	960	0.23	20.39	0.952381	0.506266	24_1000070	24_1999963	24_1	3688	0.5306	3.28
857	AX-80816921	AX-75862600	708	0.23	20.63	0.919800	0.471178	17_3002015	17_3999541	17_3	3740	0.5360	3.29
239	AX-76091748	AX-76093319	339	0.23	20.86	0.641604	0.235589	2_42004976	2_42998628	2_42	3759	0.5383	3.30
907	AX-76249321	AX-76254194	1100	0.23	21.09	0.959900	0.533835	21_5001208	21_5999307	21_5	3768	0.5408	3.31
403	AX-76506258	AX-76508344	412	0.23	21.32	0.744361	0.340852	3_56000993	3_56999223	3_56	3796	0.5445	3.32
916	AX-76279738	AX-76283743	788	0.23	21.54	0.919800	0.478697	23_2003312	23_2997170	23_2	3811	0.5477	3.33
933	AX-76338842	AX-76343737	998	0.22	21.77	0.942356	0.496241	26_3000141	26_3998650	26_3	3825	0.5492	3.33
919	AX-76292964	AX-76296024	371	0.22	21.99	0.724311	0.308271	23_5004587	23_5773936	23_5	3891	0.5513	3.32
250	AX-76109996	AX-76111279	106	0.22	22.21	0.395990	0.230576	2_53000299	2_53984167	2_53	3988	0.5514	3.28
917	AX-80764068	AX-76288278	890	0.22	22.43	0.934837	0.501253	23_3000994	23_3997153	23_3	4030	0.5527	3.27
932	AX-76334462	AX-76338838	904	0.22	22.65	0.917293	0.486216	26_2000388	26_2999606	26_2	4055	0.5556	3.28
213	AX-76045154	AX-76046932	352	0.22	22.87	0.694236	0.318296	2_16000151	2_16998562	2_16	4082	0.5572	3.27
922	AX-76302337	AX-80994951	829	0.21	23.09	0.889724	0.466165	24_2000563	24_2999273	24_2	4100	0.5583	3.27
906	AX-76244817	AX-76249310	979	0.21	23.30	0.942356	0.508772	21_4002065	21_4998273	21_4	4122	0.5605	3.28
170	AX-75335749	AX-75338059	432	0.21	23.51	0.726817	0.338346	1_170000315	1_170999129	1_170	4176	0.5627	3.27
386	AX-80897040	AX-76472196	393	0.21	23.71	0.716792	0.303258	3_39000117	3_39997355	3_39	4207	0.5647	3.27
758	AX-80848130	AX-80999082	640	0.20	23.92	0.862155	0.418546	10_15000035	10_15998420	10_15	4219	0.5673	3.28
905	AX-76240352	AX-76244808	913	0.20	24.12	0.939850	0.473684	21_3001322	21_3998996	21_3	4230	0.5684	3.28
923	AX-76306502	AX-76310697	944	0.20	24.32	0.957393	0.503759	24_3000265	24_3999713	24_3	4236	0.5699	3.29
793	AX-75724384	AX-75727506	523	0.20	24.52	0.819549	0.390977	12_8001126	12_8998440	12_8	4255	0.5721	3.29
880	AX-75925164	AX-75928749	766	0.19	24.71	0.912281	0.411028	19_3000727	19_3999383	19_3	4298	0.5725	3.28
614	AX-76929893	AX-76956125	410	0.19	24.91	0.774436	0.358396	6_3000060	6_3999959	6_3	4350	0.5746	3.27
385	AX-76467890	AX-76469968	364	0.19	25.09	0.729323	0.335840	3_38013160	3_38995535	3_38	4396	0.5742	3.25
189	AX-75382166	AX-75384940	447	0.19	25.28	0.789474	0.313283	1_189002387	1_189998004	1_189	4418	0.5797	3.27
737	AX-77149657	AX-77152821	613	0.18	25.47	0.884712	0.358396	9_19000810	9_19994411	9_19	4499	0.5808	3.25
588	AX-76828910	AX-76831098	399	0.18	25.65	0.744361	0.335840	5_37001174	5_37993279	5_37	4532	0.5852	3.26
752	AX-75624285	AX-75627828	684	0.18	25.83	0.877193	0.428571	10_9001929	10_9999999	10_9	4590	0.5883	3.26
890	AX-76212732	AX-76215392	541	0.18	26.01	0.819549	0.350877	20_3001105	20_3997580	20_3	4598	0.5903	3.27
751	AX-75621080	AX-75624276	760	0.18	26.19	0.904762	0.431078	10_8002511	10_8999576	10_8	4646	0.5915	3.26
924	AX-76310705	AX-76314934	776	0.18	26.37	0.909774	0.466165	24_4001256	24_4997883	24_4	4682	0.5915	3.24
913	AX-76269195	AX-76273458	1035	0.18	26.55	0.932331	0.446115	22_4000760	22_4676714	22_4	4694	0.5928	3.25
167	AX-75328563	AX-75330994	397	0.18	26.73	0.699248	0.233083	1_167001200	1_167998892	1_167	4766	0.5916	3.22
399	AX-76497396	AX-76499599	387	0.18	26.91	0.711779	0.273183	3_52002322	3_52998489	3_52	4806	0.5937	3.21
705	AX-77071864	AX-77074436	459	0.18	27.08	0.791980	0.353383	8_17001478	8_17995652	8_17	4804	0.5960	3.23
493	AX-76647427	AX-76649302	348	0.18	27.26	0.696742	0.283208	4_34001177	4_34999560	4_34	4825	0.5979	3.23
405	AX-76510705	AX-76513057	298	0.17	27.43	0.664160	0.253133	3_58004742	3_58998514	3_58	4889	0.6001	3.22
733	AX-77137392	AX-77140305	483	0.17	27.61	0.776942	0.315789	9_15000216	9_15999852	9_15	4941	0.6002	3.20
492	AX-76645179	AX-76647420	364	0.17	27.78	0.706767	0.293233	4_33010218	4_33999667	4_33	4970	0.6020	3.20
939	AX-80911429	AX-80881176	933	0.17	27.95	0.934837	0.446115	27_3000222	27_3997124	27_3	5000	0.6034	3.20
895	AX-76226379	AX-76228985	544	0.17	28.12	0.822055	0.343358	20_8001318	20_8999959	20_8	5025	0.6044	3.20
725	AX-77177627	AX-77180540	515	0.17	28.30	0.807018	0.385965	9_7000147	9_7998866	9_7	5057	0.6070	3.20
173	AX-75342764	AX-75345105	335	0.17	28.47	0.669173	0.268170	1_173005650	1_173997232	1_173	5132	0.6080	3.19
870	AX-75899869	AX-75903400	699	0.17	28.64	0.902256	0.433584	18_5003077	18_5998715	18_5	5174	0.6083	3.17
858	AX-75862602	AX-75865967	737	0.17	28.81	0.897243	0.406015	17_4000959	17_4999668	17_4	5177	0.6102	3.18
825	AX-75770939	AX-75789149	676	0.17	28.98	0.882205	0.411028	14_1002891	14_1999306	14_1	5195	0.6112	3.18
920	AX-80751587	AX-76298000	748	0.17	29.15	0.907268	0.365915	24_8879	24_999869	24_0	5207	0.6122	3.18
306	AX-75963845	AX-75965785	241	0.17	29.31	0.561404	0.248120	2_109004728	2_109998854	2_109	5239	0.6160	3.19
192	AX-75389936	AX-80769160	393	0.17	29.48	0.734336	0.270677	1_192000815	1_192997114	1_192	5272	0.6188	3.20
889	AX-76210118	AX-76212730	522	0.17	29.65	0.819549	0.345865	20_2001696	20_2999939	20_2	5324	0.6194	3.19
121	AX-75232570	AX-75234712	361	0.17	29.82	0.744361	0.310777	1_121004601	1_121998086	1_121	5415	0.6215	3.17
660	AX-77053216	AX-77055538	365	0.17	29.99	0.716792	0.303258	7_9002144	7_9998764	7_9	5428	0.6234	3.18
169	AX-75333454	AX-75335748	376	0.17	30.15	0.694236	0.265664	1_169004220	1_169999438	1_169	5499	0.6242	3.16
686	AX-77037423	AX-77040080	388	0.16	30.32	0.736842	0.298246	7_35001712	7_35996723	7_35	5565	0.6247	3.14
925	AX-76314943	AX-76319413	778	0.16	30.48	0.904762	0.423559	24_5000105	24_5999010	24_5	5592	0.6250	3.14
759	AX-75587771	AX-75591235	657	0.16	30.65	0.884712	0.393484	10_16001397	10_16994329	10_16	5648	0.6251	3.12
847	AX-75841555	AX-75844928	598	0.16	30.81	0.857143	0.398496	15_7002111	15_7999932	15_7	5692	0.6269	3.12
552	AX-76773307	AX-76795401	367	0.16	30.97	0.716792	0.280702	5_1003775	5_1994879	5_1	5722	0.6283	3.12
904	AX-76236308	AX-76240350	866	0.16	31.14	0.934837	0.431078	21_2000258	21_2999901	21_2	5739	0.6287	3.11
754	AX-75570225	AX-75573803	687	0.16	31.30	0.847118	0.360902	10_11000334	10_11995631	10_11	5751	0.6302	3.12
553	AX-76795567	AX-76817540	165	0.16	31.46	0.468672	0.213033	5_2002587	5_2995845	5_2	5806	0.6318	3.11
395	AX-76489307	AX-76491355	389	0.16	31.62	0.736842	0.310777	3_48006210	3_48999018	3_48	5827	0.6330	3.11
937	AX-76370676	AX-76354949	724	0.16	31.78	0.889724	0.388471	27_1014447	27_1999479	27_1	5875	0.6342	3.11
828	AX-75795334	AX-75798321	516	0.16	31.94	0.796992	0.338346	14_4001151	14_4999941	14_4	5930	0.6347	3.09
762	AX-75598675	AX-75602308	599	0.16	32.10	0.844612	0.343358	10_19001184	10_19998197	10_19	5946	0.6358	3.09
59	AX-75484591	AX-75486655	357	0.16	32.25	0.721804	0.290727	1_59000685	1_59999797	1_59	5953	0.6381	3.10
246	AX-76103939	AX-76105858	328	0.16	32.41	0.686717	0.268170	2_49000825	2_49995902	2_49	6020	0.6380	3.09
780	AX-75643912	AX-75646702	507	0.16	32.57	0.799499	0.318296	11_16000965	11_16999456	11_16	6087	0.6379	3.07
794	AX-75727518	AX-75678625	507	0.16	32.73	0.769424	0.328321	12_9002759	12_9998218	12_9	6157	0.6384	3.05
753	AX-75627837	AX-75570215	713	0.16	32.88	0.887218	0.385965	10_10001841	10_10998251	10_10	6182	0.6389	3.05
198	AX-75952220	AX-76052890	267	0.16	33.04	0.626566	0.235589	2_1000653	2_1995602	2_1	6225	0.6410	3.05
663	AX-76976894	AX-76979315	428	0.16	33.20	0.734336	0.305764	7_12000277	7_12998677	7_12	6297	0.6422	3.04
64	AX-75494924	AX-75497112	314	0.16	33.35	0.679198	0.278196	1_64000330	1_64998812	1_64	6358	0.6437	3.03
235	AX-76084983	AX-76086874	334	0.16	33.51	0.651629	0.290727	2_38001063	2_38993191	2_38	6476	0.6421	2.99
745	AX-75592050	AX-75605603	632	0.15	33.66	0.847118	0.395990	10_2001672	10_2999942	10_2	6513	0.6432	2.99
632	AX-76918834	AX-76921213	424	0.15	33.82	0.711779	0.325815	6_21000789	6_21999640	6_21	6565	0.6444	2.98
607	AX-76873470	AX-76876003	321	0.15	33.97	0.664160	0.273183	5_56001042	5_56998640	5_56	6616	0.6454	2.98
775	AX-75630040	AX-75632703	528	0.15	34.12	0.829574	0.308271	11_11001215	11_11999242	11_11	6663	0.6463	2.97
746	AX-75605604	AX-75608616	696	0.15	34.28	0.859649	0.403509	10_3000312	10_3999639	10_3	6649	0.6470	2.98
673	AX-77003009	AX-77005539	406	0.15	34.43	0.746867	0.313283	7_22000044	7_22998783	7_22	6704	0.6477	2.97
659	AX-80740780	AX-77053205	276	0.15	34.58	0.619048	0.228070	7_8003124	7_8997158	7_8	6743	0.6482	2.96
862	AX-75876518	AX-75880093	724	0.15	34.74	0.887218	0.413534	17_8000497	17_8999248	17_8	6776	0.6485	2.96
750	AX-75618114	AX-80894370	592	0.15	34.89	0.839599	0.315789	10_7000336	10_7998549	10_7	6838	0.6481	2.94
869	AX-75896653	AX-75899841	615	0.15	35.04	0.837093	0.343358	18_4001669	18_4993319	18_4	6880	0.6486	2.93
491	AX-76643038	AX-76645146	354	0.15	35.19	0.671679	0.220551	4_32003023	4_32999605	4_32	6930	0.6495	2.93
615	AX-76956195	AX-76958918	439	0.15	35.34	0.744361	0.305764	6_4003421	6_4997675	6_4	6976	0.6502	2.92
241	AX-76095058	AX-76096748	333	0.15	35.48	0.674185	0.263158	2_44000126	2_44997161	2_44	7014	0.6511	2.92
560	AX-76888894	AX-76891254	367	0.15	35.63	0.706767	0.235589	5_9000092	5_9998051	5_9	7022	0.6525	2.92
298	AX-75948576	AX-80789579	322	0.15	35.78	0.686717	0.280702	2_101001617	2_101998789	2_101	7134	0.6531	2.90
502	AX-76664243	AX-76666242	364	0.15	35.93	0.679198	0.275689	4_43001322	4_43998491	4_43	7165	0.6537	2.90
757	AX-75580920	AX-75584325	653	0.15	36.07	0.862155	0.360902	10_14000980	10_14998393	10_14	7199	0.6548	2.90
849	AX-75848535	AX-75815518	641	0.15	36.22	0.859649	0.360902	15_9002743	15_9999015	15_9	7212	0.6560	2.90
943	AX-76370882	AX-76374736	657	0.15	36.36	0.879699	0.335840	28_1001694	28_1998971	28_1	7246	0.6563	2.89
859	AX-75865976	AX-80948541	572	0.14	36.51	0.796992	0.328321	17_5001905	17_5999595	17_5	7272	0.6572	2.89
915	AX-76297963	AX-76279728	843	0.14	36.65	0.914787	0.370927	23_1000758	23_1999878	23_1	7291	0.6572	2.89
307	AX-75965788	AX-75967681	282	0.14	36.80	0.593985	0.220551	2_110000921	2_110995311	2_110	7341	0.6579	2.88
882	AX-75931975	AX-75935404	618	0.14	36.94	0.834586	0.318296	19_5000557	19_5998521	19_5	7364	0.6584	2.88
787	AX-80938027	AX-75710179	398	0.14	37.08	0.709273	0.263158	12_2000396	12_2990042	12_2	7400	0.6594	2.88
756	AX-75577374	AX-75580915	575	0.14	37.23	0.807018	0.340852	10_13002405	10_13999140	10_13	7407	0.6608	2.88
247	AX-76105872	AX-76107651	228	0.14	37.37	0.551378	0.203008	2_50001247	2_50998670	2_50	7512	0.6597	2.86
844	AX-75832524	AX-75835551	603	0.14	37.51	0.817043	0.333333	15_4000820	15_4999664	15_4	7523	0.6607	2.86
61	AX-80924889	AX-75490719	361	0.14	37.66	0.716792	0.278196	1_61000224	1_61998748	1_61	7592	0.6616	2.85
761	AX-75594828	AX-75598665	579	0.14	37.80	0.824561	0.348371	10_18000924	10_18998714	10_18	7660	0.6617	2.84
191	AX-80903350	AX-75389929	313	0.14	37.94	0.659148	0.260652	1_191012183	1_191998530	1_191	7720	0.6628	2.83
846	AX-75838764	AX-75841551	544	0.14	38.08	0.827068	0.323308	15_6000311	15_6999944	15_6	7778	0.6631	2.82
408	AX-76517403	AX-80821793	300	0.14	38.22	0.568922	0.218045	3_61002343	3_61996382	3_61	7802	0.6640	2.82
6	AX-75486906	AX-75508175	344	0.14	38.37	0.686717	0.288221	1_6001978	1_6999769	1_6	7824	0.6654	2.82
508	AX-76675730	AX-76677626	323	0.14	38.51	0.639098	0.253133	4_49001697	4_49998084	4_49	7880	0.6661	2.82
929	AX-76330214	AX-76327397	512	0.14	38.65	0.789474	0.275689	25_2001192	25_2887176	25_2	7888	0.6670	2.82
744	AX-75618611	AX-75591874	702	0.14	38.78	0.849624	0.380952	10_1000852	10_1996855	10_1	7907	0.6676	2.82
826	AX-75789153	AX-75792092	624	0.14	38.92	0.839599	0.368421	14_2000438	14_2999263	14_2	7952	0.6674	2.81
779	AX-75641067	AX-75643905	636	0.14	39.06	0.874687	0.330827	11_15000155	11_15999835	11_15	7993	0.6674	2.80
755	AX-75573828	AX-75577269	642	0.14	39.20	0.839599	0.330827	10_12003810	10_12973953	10_12	8006	0.6676	2.80
380	AX-76457394	AX-76459445	380	0.14	39.34	0.704261	0.245614	3_33001857	3_33998952	3_33	8018	0.6677	2.80
885	AX-75942294	AX-80948643	647	0.14	39.48	0.834586	0.315789	19_8000233	19_8996860	19_8	8058	0.6681	2.79
305	AX-75961952	AX-75963835	320	0.14	39.61	0.656642	0.230576	2_108000662	2_108999223	2_108	8135	0.6688	2.78
903	AX-76231891	AX-76236305	937	0.14	39.75	0.924812	0.388471	21_1001186	21_1999733	21_1	8141	0.6691	2.78
704	AX-77069012	AX-77071861	459	0.13	39.88	0.807018	0.333333	8_16004081	8_16999309	8_16	8136	0.6703	2.79
631	AX-77277315	AX-76918829	464	0.13	40.02	0.754386	0.288221	6_20013603	6_20999470	6_20	8163	0.6706	2.79
834	AX-75814403	AX-75773638	526	0.13	40.15	0.764411	0.325815	14_10000304	14_10999961	14_10	8195	0.6705	2.78
609	AX-76878553	AX-76881148	443	0.13	40.28	0.724311	0.275689	5_58001133	5_58996253	5_58	8197	0.6713	2.78
908	AX-80972811	AX-76257597	698	0.13	40.41	0.877193	0.363409	21_6001925	21_6815670	21_6	8218	0.6715	2.78
931	AX-76351429	AX-76334459	662	0.13	40.55	0.829574	0.350877	26_1002598	26_1999851	26_1	8245	0.6718	2.78
881	AX-75928752	AX-75931968	642	0.13	40.68	0.839599	0.358396	19_4000523	19_4998547	19_4	8261	0.6720	2.77
190	AX-75384950	AX-75387543	385	0.13	40.81	0.684211	0.253133	1_190000986	1_190999922	1_190	8318	0.6720	2.77
851	AX-75818864	AX-75822311	568	0.13	40.94	0.799499	0.305764	15_11000837	15_11999795	15_11	8353	0.6723	2.76
71	AX-75510096	AX-75512390	358	0.13	41.08	0.674185	0.243108	1_71000214	1_71996082	1_71	8392	0.6725	2.76
480	AX-76621894	AX-76623807	345	0.13	41.21	0.671679	0.223058	4_21001741	4_21999067	4_21	8472	0.6725	2.74
549	AX-76759831	AX-76762135	379	0.13	41.34	0.761905	0.263158	4_90002208	4_90995323	4_90	8499	0.6735	2.74
661	AX-77055549	AX-76974281	331	0.13	41.47	0.649123	0.253133	7_10002707	7_10995068	7_10	8549	0.6737	2.73
616	AX-76958940	AX-76961669	456	0.13	41.60	0.771930	0.288221	6_5004430	6_5997582	6_5	8649	0.6734	2.72
699	AX-77056945	AX-77058811	205	0.13	41.73	0.538847	0.230576	8_11025887	8_11997067	8_11	8685	0.6743	2.72
656	AX-77045535	AX-77047924	373	0.13	41.86	0.676692	0.258145	7_5002537	7_5999977	7_5	8749	0.6740	2.70
415	AX-76532715	AX-76534833	350	0.13	41.99	0.674185	0.278196	3_68000513	3_68998202	3_68	8790	0.6744	2.70
676	AX-77010858	AX-80914525	386	0.13	42.12	0.721804	0.280702	7_25001370	7_25999993	7_25	8858	0.6748	2.69
188	AX-75379541	AX-75382154	405	0.13	42.24	0.731830	0.275689	1_188000118	1_188998231	1_188	8910	0.6751	2.68
417	AX-76536763	AX-76538578	263	0.13	42.37	0.536341	0.245614	3_70002059	3_70995675	3_70	8964	0.6753	2.68
855	AX-75875253	AX-75856273	646	0.13	42.50	0.847118	0.338346	17_1000299	17_1995452	17_1	8999	0.6759	2.67
409	AX-76519647	AX-76521904	289	0.13	42.62	0.614035	0.238095	3_62000025	3_62995422	3_62	9057	0.6764	2.67
944	AX-76374746	AX-76379171	672	0.13	42.75	0.849624	0.313283	28_2000868	28_2999362	28_2	9074	0.6771	2.67
574	AX-76798610	AX-76800727	381	0.13	42.88	0.751880	0.250627	5_23001333	5_23999258	5_23	9092	0.6777	2.67
830	AX-75801378	AX-75804281	584	0.13	43.00	0.854637	0.315789	14_6001464	14_6995656	14_6	9143	0.6779	2.66
602	AX-76861266	AX-76863845	441	0.13	43.13	0.731830	0.300752	5_51001967	5_51999633	5_51	9182	0.6781	2.66
416	AX-76534845	AX-76536757	304	0.12	43.25	0.641604	0.253133	3_69003508	3_69999495	3_69	9254	0.6780	2.65
842	AX-75826637	AX-75829574	472	0.12	43.38	0.761905	0.318296	15_2000804	15_2999282	15_2	9304	0.6783	2.64
657	AX-77047926	AX-77050110	260	0.12	43.50	0.546366	0.238095	7_6001174	7_6996364	7_6	9368	0.6778	2.63
119	AX-75228323	AX-75230433	325	0.12	43.62	0.644110	0.230576	1_119003727	1_119999736	1_119	9442	0.6782	2.62
678	AX-77015913	AX-77018597	470	0.12	43.75	0.771930	0.295739	7_27000472	7_27998248	7_27	9475	0.6790	2.62
664	AX-76979320	AX-76981865	502	0.12	43.87	0.779449	0.295739	7_13000932	7_13996236	7_13	9499	0.6793	2.62
709	AX-77082133	AX-77084780	445	0.12	43.99	0.731830	0.283208	8_21000699	8_21999361	8_21	9505	0.6800	2.62
927	AX-76326284	AX-80799404	280	0.12	44.12	0.553885	0.238095	25_5825	25_999786	25_0	9599	0.6805	2.61
613	AX-76904812	AX-76929869	419	0.12	44.24	0.706767	0.265664	6_2000729	6_2999246	6_2	9682	0.6808	2.60
774	AX-75676572	AX-75630020	505	0.12	44.36	0.784461	0.290727	11_10000131	11_10995895	11_10	9708	0.6814	2.60
251	AX-80808385	AX-76112836	273	0.12	44.48	0.598997	0.170426	2_54009785	2_54999069	2_54	9799	0.6805	2.58
914	AX-76290449	AX-76297955	736	0.12	44.60	0.884712	0.343358	23_8243	23_999433	23_0	9806	0.6810	2.58
883	AX-75935411	AX-80992049	699	0.12	44.73	0.839599	0.335840	19_6000751	19_6999373	19_6	9828	0.6809	2.58
856	AX-75856288	AX-75859397	642	0.12	44.85	0.864662	0.330827	17_2000249	17_2999617	17_2	9884	0.6809	2.57
175	AX-75347474	AX-75349918	348	0.12	44.97	0.654135	0.228070	1_175003078	1_175996880	1_175	9950	0.6809	2.56
601	AX-76858765	AX-76861249	367	0.12	45.09	0.666667	0.238095	5_50003212	5_50995203	5_50	10015	0.6810	2.55
867	AX-75890190	AX-75893316	638	0.12	45.21	0.847118	0.315789	18_2033439	18_2999727	18_2	10030	0.6814	2.55
821	AX-75743768	AX-75746342	499	0.12	45.33	0.791980	0.285714	13_16002637	13_16998078	13_16	10049	0.6826	2.56
132	AX-75255758	AX-75257915	388	0.12	45.45	0.699248	0.253133	1_132003945	1_132998333	1_132	10031	0.6838	2.56
694	AX-80739684	AX-77116677	370	0.12	45.57	0.689223	0.233083	8_6001191	8_6999562	8_6	10067	0.6843	2.56
866	AX-75916089	AX-80753754	573	0.12	45.69	0.827068	0.273183	18_1000133	18_1868661	18_1	10086	0.6846	2.56
210	AX-76005267	AX-76024883	291	0.12	45.81	0.611529	0.228070	2_13003360	2_13998909	2_13	10134	0.6847	2.55
324	AX-75997727	AX-80995336	266	0.12	45.93	0.571429	0.180451	2_127001901	2_127991942	2_127	10174	0.6851	2.55
845	AX-75835552	AX-75838762	619	0.12	46.05	0.847118	0.313283	15_5000057	15_5999958	15_5	10193	0.6854	2.55
899	AX-76202398	AX-76205282	551	0.12	46.17	0.784461	0.323308	20_12000087	20_12998691	20_12	10185	0.6860	2.55
773	AX-81000384	AX-75676560	518	0.12	46.29	0.789474	0.303258	11_9000127	11_9997375	11_9	10234	0.6861	2.55
833	AX-80891149	AX-75814394	576	0.12	46.40	0.832080	0.275689	14_9000607	14_9998401	14_9	10283	0.6856	2.54
852	AX-75822312	AX-80780191	261	0.12	46.52	0.561404	0.223058	15_12000000	15_12719992	15_12	10369	0.6856	2.53
406	AX-76513065	AX-76515281	372	0.12	46.64	0.631579	0.263158	3_59001175	3_59998508	3_59	10480	0.6852	2.51
642	AX-76944497	AX-76947205	472	0.12	46.76	0.766917	0.255639	6_31001205	6_31996232	6_31	10496	0.6858	2.51
570	AX-76789793	AX-76791965	330	0.12	46.87	0.684211	0.228070	5_19005709	5_19998127	5_19	10523	0.6863	2.51
884	AX-80810554	AX-75942287	650	0.12	46.99	0.829574	0.318296	19_7004176	19_7998991	19_7	10546	0.6863	2.51
788	AX-75710195	AX-80808112	449	0.12	47.11	0.716792	0.260652	12_3000599	12_3998803	12_3	10560	0.6867	2.51
228	AX-76072668	AX-76074459	301	0.12	47.23	0.626566	0.240602	2_31002183	2_31998250	2_31	10610	0.6870	2.50
245	AX-76101999	AX-80884450	327	0.12	47.34	0.666667	0.248120	2_48002673	2_48999819	2_48	10658	0.6875	2.50
402	AX-76504097	AX-76506252	319	0.12	47.46	0.634085	0.250627	3_55005401	3_55996150	3_55	10721	0.6874	2.49
802	AX-75698695	AX-75701800	574	0.12	47.58	0.802005	0.293233	12_17000681	12_17999819	12_17	10726	0.6879	2.49
617	AX-76961681	AX-76964240	402	0.12	47.69	0.729323	0.288221	6_6001033	6_6998658	6_6	10835	0.6875	2.48
410	AX-76521914	AX-76523874	307	0.12	47.81	0.611529	0.203008	3_63009968	3_63997299	3_63	10886	0.6876	2.47
714	AX-77095327	AX-77097975	404	0.12	47.92	0.696742	0.265664	8_26000275	8_26998071	8_26	10956	0.6876	2.47
240	AX-76093327	AX-76095049	312	0.12	48.04	0.644110	0.223058	2_43002708	2_43994845	2_43	10994	0.6878	2.46
707	AX-77077116	AX-77079632	451	0.12	48.16	0.731830	0.260652	8_19001399	8_19997396	8_19	10999	0.6886	2.46
503	AX-76666254	AX-76668152	297	0.12	48.27	0.629073	0.203008	4_44003572	4_44996222	4_44	11047	0.6887	2.46
879	AX-75922091	AX-75925162	658	0.11	48.39	0.842105	0.303258	19_2000430	19_2999775	19_2	11058	0.6890	2.46
92	AX-75551289	AX-75553248	362	0.11	48.50	0.719298	0.253133	1_92002199	1_92999699	1_92	11081	0.6899	2.46
555	AX-76839131	AX-76862215	286	0.11	48.61	0.583960	0.197995	5_4001030	5_4998792	5_4	11153	0.6901	2.45
740	AX-77159379	AX-77162555	593	0.11	48.73	0.791980	0.295739	9_22000680	9_22998001	9_22	11177	0.6904	2.45
803	AX-75701814	AX-75704724	557	0.11	48.84	0.802005	0.275689	12_18004438	12_18999471	12_18	11203	0.6905	2.45
244	AX-76100256	AX-76101993	324	0.11	48.95	0.626566	0.220551	2_47000713	2_47999595	2_47	11245	0.6908	2.45
897	AX-76231429	AX-76199821	441	0.11	49.07	0.729323	0.273183	20_10009222	20_10998439	20_10	11284	0.6909	2.44
453	AX-76401399	AX-76403774	384	0.11	49.18	0.689223	0.273183	3_106005694	3_106988576	3_106	11271	0.6919	2.45
878	AX-80856316	AX-75922085	684	0.11	49.29	0.847118	0.283208	19_1000224	19_1999134	19_1	11283	0.6923	2.45
778	AX-75638287	AX-75641054	576	0.11	49.41	0.817043	0.275689	11_14001094	11_14996123	11_14	11333	0.6922	2.44
302	AX-75956227	AX-75958073	292	0.11	49.52	0.601504	0.223058	2_105004198	2_105992778	2_105	11359	0.6924	2.44
840	AX-80890773	AX-75816140	267	0.11	49.63	0.609023	0.258145	15_41526	15_998020	15_0	11463	0.6926	2.43
413	AX-80742802	AX-76530282	334	0.11	49.74	0.686717	0.250627	3_66000719	3_66994571	3_66	11544	0.6926	2.42
829	AX-75798323	AX-75801369	592	0.11	49.85	0.822055	0.303258	14_5000251	14_5997834	14_5	11584	0.6926	2.42
604	AX-76866382	AX-76868796	422	0.11	49.96	0.744361	0.228070	5_53006745	5_53998976	5_53	11614	0.6927	2.41
795	AX-75678634	AX-75681102	521	0.11	50.07	0.812030	0.278196	12_10001054	12_10998376	12_10	11640	0.6929	2.41
902	AX-76237838	AX-76231863	664	0.11	50.18	0.872180	0.320802	21_13225	21_993518	21_0	11639	0.6931	2.41
841	AX-75816303	AX-75826631	508	0.11	50.29	0.764411	0.293233	15_1002290	15_1998062	15_1	11671	0.6933	2.41
418	AX-76538591	AX-76540840	378	0.11	50.40	0.681704	0.245614	3_71001121	3_71998408	3_71	11752	0.6927	2.40
868	AX-75893328	AX-75896649	634	0.11	50.51	0.862155	0.335840	18_3002958	18_3999218	18_3	11772	0.6927	2.40
209	AX-77279621	AX-76005208	299	0.11	50.62	0.664160	0.197995	2_12004058	2_12999936	2_12	11831	0.6929	2.39
626	AX-80857570	AX-76906322	407	0.11	50.73	0.724311	0.243108	6_15000973	6_15996678	6_15	11866	0.6929	2.39
801	AX-75695835	AX-75698693	533	0.11	50.84	0.812030	0.270677	12_16004430	12_16999550	12_16	11900	0.6930	2.38
668	AX-76989542	AX-76992086	428	0.11	50.95	0.724311	0.258145	7_17000545	7_17999298	7_17	11916	0.6934	2.38
654	AX-77026003	AX-77043202	410	0.11	51.06	0.694236	0.280702	7_3000684	7_3998134	7_3	11929	0.6940	2.38
5	AX-75466003	AX-75486820	279	0.11	51.17	0.576441	0.235589	1_5004296	1_5997471	1_5	11938	0.6948	2.39
203	AX-76123475	AX-76141530	313	0.11	51.27	0.631579	0.223058	2_6003435	2_6996124	2_6	11983	0.6949	2.38
896	AX-76228992	AX-76231415	484	0.11	51.38	0.766917	0.268170	20_9002657	20_9990270	20_9	12031	0.6951	2.38
697	AX-77121438	AX-77123616	330	0.11	51.49	0.654135	0.205514	8_9018734	8_9995426	8_9	12078	0.6951	2.37
863	AX-75880094	AX-75883607	556	0.11	51.60	0.839599	0.300752	17_9000660	17_9997363	17_9	12134	0.6950	2.37
776	AX-75632704	AX-75635513	557	0.11	51.71	0.784461	0.275689	11_12000479	11_12998947	11_12	12188	0.6949	2.36
635	AX-80978590	AX-76928735	465	0.11	51.82	0.734336	0.270677	6_24001009	6_24998495	6_24	12194	0.6954	2.36
832	AX-75807478	AX-75810795	566	0.11	51.93	0.764411	0.270677	14_8000346	14_8998930	14_8	12230	0.6954	2.36
108	AX-75204753	AX-75206931	433	0.11	52.03	0.756892	0.273183	1_108001430	1_108998468	1_108	12235	0.6963	2.36
603	AX-76863849	AX-76866369	451	0.11	52.14	0.759399	0.288221	5_52001366	5_52997823	5_52	12288	0.6966	2.36
77	AX-75520056	AX-80812314	324	0.11	52.25	0.604010	0.223058	1_77001265	1_77994942	1_77	12321	0.6972	2.36
814	AX-75766296	AX-75768749	517	0.11	52.36	0.761905	0.270677	13_9003074	13_9999946	13_9	12318	0.6973	2.36
928	AX-76322268	AX-76330134	691	0.11	52.46	0.897243	0.308271	25_1000996	25_1982441	25_1	12342	0.6975	2.36
675	AX-80876459	AX-77010852	371	0.11	52.57	0.711779	0.233083	7_24008497	7_24999666	7_24	12367	0.6978	2.36
199	AX-76052995	AX-76071107	328	0.11	52.68	0.636591	0.223058	2_2001466	2_2999225	2_2	12419	0.6979	2.35
831	AX-75804296	AX-75807473	620	0.11	52.78	0.799499	0.283208	14_7000562	14_7997901	14_7	12460	0.6978	2.35
423	AX-80797731	AX-76551412	353	0.11	52.89	0.699248	0.260652	3_76001617	3_76997113	3_76	12493	0.6983	2.34
739	AX-77156054	AX-77159373	622	0.11	52.99	0.807018	0.273183	9_21000594	9_21998754	9_21	12525	0.6982	2.34
898	AX-76199829	AX-76202390	503	0.11	53.10	0.759399	0.280702	20_11001719	20_11996443	20_11	12549	0.6983	2.34
369	AX-76435509	AX-76437452	352	0.11	53.20	0.691729	0.245614	3_22001404	3_22998440	3_22	12546	0.6987	2.34
587	AX-76826628	AX-76828904	370	0.11	53.31	0.686717	0.225564	5_36007779	5_36999672	5_36	12592	0.6992	2.34
470	AX-76605300	AX-76607142	298	0.11	53.41	0.611529	0.240602	4_11002130	4_11992611	4_11	12659	0.6992	2.33
800	AX-75692768	AX-80804166	579	0.10	53.52	0.789474	0.265664	12_15002886	12_15999715	12_15	12668	0.6993	2.33
35	AX-75434066	AX-80801444	380	0.10	53.62	0.664160	0.240602	1_35002005	1_35998816	1_35	12718	0.6993	2.33
474	AX-76612949	AX-76614686	287	0.10	53.73	0.561404	0.185464	4_15000769	4_15999159	4_15	12771	0.6995	2.32
422	AX-76547133	AX-76549272	407	0.10	53.83	0.714286	0.233083	3_75011314	3_75999748	3_75	12789	0.6997	2.32
194	AX-75395723	AX-75398319	328	0.10	53.94	0.656642	0.223058	1_194000420	1_194998901	1_194	12832	0.6997	2.32
692	AX-77109327	AX-77111750	434	0.10	54.04	0.716792	0.278196	8_4001015	8_4992901	8_4	12866	0.6999	2.32
575	AX-76800731	AX-76802893	381	0.10	54.15	0.691729	0.275689	5_24000730	5_24999191	5_24	12896	0.7001	2.31
835	AX-75773644	AX-75777195	652	0.10	54.25	0.859649	0.295739	14_11000915	14_11999159	14_11	12923	0.7000	2.31
730	AX-77128524	AX-77131493	469	0.10	54.35	0.769424	0.233083	9_12005866	9_12997791	9_12	12933	0.7006	2.31
765	AX-75676960	AX-75654667	452	0.10	54.46	0.766917	0.293233	11_1005255	11_1998079	11_1	12987	0.7004	2.31
374	AX-76445225	AX-76447224	363	0.10	54.56	0.629073	0.205514	3_27000210	3_27997762	3_27	13044	0.7003	2.30
104	AX-75195528	AX-80870500	322	0.10	54.66	0.661654	0.215539	1_104001018	1_104917298	1_104	13089	0.7006	2.30
370	AX-76437455	AX-76439528	317	0.10	54.76	0.684211	0.200501	3_23000202	3_23998205	3_23	13113	0.7010	2.30
747	AX-75608617	AX-75611864	644	0.10	54.87	0.832080	0.260652	10_4000118	10_4997069	10_4	13094	0.7015	2.30
669	AX-76992094	AX-80783946	405	0.10	54.97	0.746867	0.238095	7_18002161	7_18998345	7_18	13106	0.7017	2.30
168	AX-75331020	AX-75333435	360	0.10	55.07	0.641604	0.205514	1_168012741	1_168997872	1_168	13161	0.7015	2.30
414	AX-80870831	AX-76532713	411	0.10	55.18	0.764411	0.260652	3_67008185	3_67999348	3_67	13209	0.7012	2.29
96	AX-75559273	AX-75561464	336	0.10	55.28	0.611529	0.205514	1_96003254	1_96999948	1_96	13253	0.7013	2.29
428	AX-76560100	AX-76562262	333	0.10	55.38	0.629073	0.230576	3_81008610	3_81995646	3_81	13267	0.7019	2.29
726	AX-77180545	AX-77183459	490	0.10	55.48	0.774436	0.255639	9_8000477	9_8995857	9_8	13301	0.7021	2.28
299	AX-75950372	AX-75952274	342	0.10	55.58	0.631579	0.213033	2_102003739	2_102994576	2_102	13370	0.7023	2.28
792	AX-75721401	AX-75724380	477	0.10	55.69	0.744361	0.270677	12_7000142	12_7999889	12_7	13392	0.7025	2.28
608	AX-76876008	AX-76878549	416	0.10	55.79	0.721804	0.263158	5_57000598	5_57999018	5_57	13411	0.7027	2.28
448	AX-80771733	AX-76392323	398	0.10	55.89	0.676692	0.275689	3_101002649	3_101998645	3_101	13434	0.7032	2.28
569	AX-81002307	AX-76789756	279	0.10	55.99	0.561404	0.230576	5_18005281	5_18986761	5_18	13482	0.7033	2.27
638	AX-76934077	AX-76936640	521	0.10	56.09	0.764411	0.245614	6_27000325	6_27999574	6_27	13521	0.7034	2.27
727	AX-77183467	AX-77186480	547	0.10	56.19	0.759399	0.260652	9_9000575	9_9998295	9_9	13531	0.7034	2.27
636	AX-76928740	AX-80997878	496	0.10	56.29	0.779449	0.268170	6_25001721	6_25999547	6_25	13547	0.7039	2.27
60	AX-80958897	AX-75488712	373	0.10	56.39	0.696742	0.243108	1_60004355	1_60997051	1_60	13570	0.7041	2.27
205	AX-76160710	AX-76178712	300	0.10	56.50	0.611529	0.165414	2_8000839	2_8999238	2_8	13617	0.7041	2.26
891	AX-76215398	AX-76218114	504	0.10	56.60	0.791980	0.270677	20_4000143	20_4999255	20_4	13669	0.7042	2.26
9	AX-75547549	AX-75192578	290	0.10	56.70	0.619048	0.210526	1_9002897	1_9999448	1_9	13682	0.7047	2.26
836	AX-75777206	AX-75780196	531	0.10	56.80	0.796992	0.250627	14_12001799	14_12990825	14_12	13698	0.7050	2.26
637	AX-76931386	AX-76934073	478	0.10	56.90	0.781955	0.283208	6_26001701	6_26998783	6_26	13726	0.7050	2.26
677	AX-77013374	AX-77015909	469	0.10	57.00	0.746867	0.255639	7_26003622	7_26999366	7_26	13756	0.7050	2.26
68	AX-75503750	AX-75505919	414	0.10	57.10	0.719298	0.253133	1_68000845	1_68994689	1_68	13774	0.7053	2.26
40	AX-75444762	AX-75446757	348	0.10	57.20	0.654135	0.210526	1_40001170	1_40996562	1_40	13787	0.7058	2.26
772	AX-75670512	AX-75673541	558	0.10	57.30	0.819549	0.283208	11_8001658	11_8996064	11_8	13827	0.7057	2.25
144	AX-75281539	AX-75283751	380	0.10	57.40	0.674185	0.200501	1_144000086	1_144999110	1_144	13870	0.7057	2.25
711	AX-77087309	AX-77089864	452	0.10	57.50	0.736842	0.248120	8_23003003	8_23999911	8_23	13895	0.7058	2.25
640	AX-76939331	AX-76941844	482	0.10	57.60	0.754386	0.248120	6_29001552	6_29999184	6_29	13917	0.7059	2.25
323	AX-75995827	AX-75997718	306	0.10	57.70	0.626566	0.233083	2_126002785	2_126997805	2_126	13940	0.7063	2.25
706	AX-77074451	AX-80901864	432	0.10	57.80	0.701754	0.270677	8_18000933	8_18999870	8_18	13965	0.7069	2.25
838	AX-75783716	AX-75787468	552	0.10	57.89	0.834586	0.290727	14_14000126	14_14990913	14_14	13982	0.7071	2.24
791	AX-75718570	AX-75721391	550	0.10	57.99	0.791980	0.273183	12_6000683	12_6997857	12_6	14010	0.7070	2.24
716	AX-77100748	AX-77103759	415	0.10	58.09	0.716792	0.228070	8_28001005	8_28995832	8_28	14067	0.7069	2.24
34	AX-80850516	AX-75434058	399	0.10	58.19	0.714286	0.228070	1_34000181	1_34997356	1_34	14085	0.7069	2.24
728	AX-77186487	AX-77125528	509	0.10	58.29	0.759399	0.248120	9_10001054	9_10999916	9_10	14106	0.7070	2.23
790	AX-75715646	AX-75718564	596	0.10	58.39	0.779449	0.260652	12_5000340	12_5999121	12_5	14117	0.7070	2.23
398	AX-76495385	AX-76497381	365	0.10	58.49	0.669173	0.225564	3_51000317	3_51994666	3_51	14134	0.7074	2.23
201	AX-76088828	AX-76105953	360	0.10	58.59	0.674185	0.230576	2_4001148	2_4998859	2_4	14146	0.7077	2.23
695	AX-77116686	AX-77119209	479	0.10	58.68	0.766917	0.245614	8_7003352	8_7999901	8_7	14157	0.7080	2.23
544	AX-76748871	AX-80971128	381	0.10	58.78	0.729323	0.250627	4_85005728	4_85998919	4_85	14174	0.7082	2.23
392	AX-76482939	AX-76485053	394	0.10	58.88	0.681704	0.228070	3_45000737	3_45998872	3_45	14227	0.7081	2.23
679	AX-77018605	AX-77021244	467	0.10	58.98	0.731830	0.243108	7_28002821	7_28999513	7_28	14220	0.7085	2.23
26	AX-75415537	AX-75417581	359	0.10	59.08	0.684211	0.210526	1_26002113	1_26999593	1_26	14279	0.7085	2.23
181	AX-80802935	AX-75364347	345	0.10	59.17	0.634085	0.228070	1_181001172	1_181996465	1_181	14307	0.7086	2.22
578	AX-76807267	AX-76809418	438	0.10	59.27	0.726817	0.250627	5_27000696	5_27998417	5_27	14308	0.7088	2.22
512	AX-76683317	AX-76685252	345	0.10	59.37	0.671679	0.225564	4_53005386	4_53996907	4_53	14328	0.7093	2.22
688	AX-77121806	AX-80957708	308	0.10	59.46	0.614035	0.233083	8_13672	8_994827	8_0	14439	0.7092	2.22
682	AX-77026618	AX-77029293	470	0.10	59.56	0.756892	0.235589	7_31000070	7_31996005	7_31	14487	0.7091	2.21
572	AX-76794223	AX-76796514	285	0.10	59.66	0.611529	0.205514	5_21002410	5_21994735	5_21	14547	0.7092	2.21
596	AX-76846976	AX-76849314	378	0.10	59.75	0.691729	0.250627	5_45004270	5_45999760	5_45	14561	0.7096	2.21
888	AX-76231050	AX-76210104	391	0.10	59.85	0.716792	0.225564	20_1003560	20_1996832	20_1	14599	0.7096	2.20
255	AX-76118432	AX-76120366	285	0.10	59.94	0.606516	0.203008	2_58005638	2_58998616	2_58	14600	0.7100	2.21
798	AX-75686849	AX-75689704	528	0.10	60.04	0.774436	0.273183	12_13000320	12_13998096	12_13	14623	0.7101	2.20
394	AX-76487262	AX-80998879	399	0.10	60.14	0.696742	0.240602	3_47001081	3_47991191	3_47	14620	0.7105	2.21
612	AX-76960510	AX-76904724	388	0.10	60.23	0.681704	0.223058	6_1001852	6_1996207	6_1	14662	0.7106	2.20
133	AX-75257921	AX-75260039	400	0.10	60.33	0.709273	0.238095	1_133002233	1_133996605	1_133	14676	0.7109	2.20
224	AX-76065217	AX-76067085	165	0.10	60.42	0.436090	0.185464	2_27034337	2_27992309	2_27	14711	0.7117	2.20
770	AX-80953574	AX-75667498	589	0.10	60.52	0.807018	0.238095	11_6000357	11_6999911	11_6	14734	0.7117	2.20
220	AX-76057875	AX-80905616	324	0.10	60.61	0.636591	0.182957	2_23003810	2_23996304	2_23	14766	0.7119	2.20
230	AX-80907431	AX-76077955	273	0.10	60.71	0.586466	0.205514	2_33007107	2_33998193	2_33	14800	0.7119	2.20
738	AX-77152841	AX-77156052	513	0.10	60.80	0.774436	0.255639	9_20001952	9_20998960	9_20	14850	0.7117	2.19
687	AX-77040088	AX-77042318	276	0.10	60.90	0.583960	0.225564	7_36000235	7_36878976	7_36	14932	0.7114	2.18
721	AX-77166702	AX-77169357	490	0.09	60.99	0.779449	0.233083	9_3000364	9_3999700	9_3	14953	0.7116	2.18
644	AX-76949894	AX-76952854	484	0.09	61.09	0.779449	0.215539	6_33001669	6_33995942	6_33	14964	0.7121	2.18
837	AX-80910352	AX-75783708	452	0.09	61.18	0.741855	0.230576	14_13001684	14_13996547	14_13	14997	0.7121	2.18
571	AX-80794676	AX-76794214	328	0.09	61.28	0.609023	0.223058	5_20000972	5_20998261	5_20	15023	0.7123	2.18
7	AX-75508214	AX-75527036	300	0.09	61.37	0.651629	0.208020	1_7001361	1_7998739	1_7	15009	0.7132	2.19
193	AX-80892018	AX-75395719	459	0.09	61.46	0.744361	0.260652	1_193000093	1_193998457	1_193	15053	0.7133	2.18
722	AX-77169361	AX-77172112	482	0.09	61.56	0.786967	0.243108	9_4000836	9_4999336	9_4	15113	0.7132	2.18
945	AX-76379173	AX-76383047	562	0.09	61.65	0.804511	0.233083	28_3000142	28_3988209	28_3	15148	0.7133	2.18
708	AX-80737660	AX-77082129	426	0.09	61.75	0.709273	0.235589	8_20004100	8_20998394	8_20	15158	0.7135	2.18
454	AX-76403803	AX-76406310	449	0.09	61.84	0.706767	0.235589	3_107000792	3_107998878	3_107	15173	0.7138	2.17
719	AX-77176468	AX-77142357	546	0.09	61.93	0.761905	0.250627	9_1000417	9_1999765	9_1	15184	0.7140	2.17
724	AX-80927339	AX-77177621	482	0.09	62.03	0.706767	0.245614	9_6006890	9_6998596	9_6	15210	0.7142	2.17
424	AX-81002219	AX-76553594	336	0.09	62.12	0.611529	0.185464	3_77003653	3_77996188	3_77	15244	0.7143	2.17
379	AX-76455495	AX-76457387	324	0.09	62.21	0.616541	0.233083	3_32001408	3_32997564	3_32	15245	0.7145	2.17
749	AX-75615079	AX-75618110	527	0.09	62.31	0.781955	0.225564	10_6029693	10_6999012	10_6	15282	0.7144	2.17
797	AX-75683891	AX-75686845	520	0.09	62.40	0.784461	0.250627	12_12001263	12_12999312	12_12	15305	0.7146	2.17
249	AX-76109272	AX-76109985	65	0.09	62.49	0.265664	0.127820	2_52002456	2_52995225	2_52	15418	0.7139	2.16
723	AX-77172117	AX-77174764	495	0.09	62.59	0.759399	0.255639	9_5000912	9_5998634	9_5	15437	0.7139	2.16
777	AX-75635517	AX-75638281	502	0.09	62.68	0.779449	0.230576	11_13000655	11_13999472	11_13	15507	0.7138	2.15
118	AX-75226166	AX-75228303	406	0.09	62.77	0.749373	0.228070	1_118001586	1_118997288	1_118	15579	0.7138	2.15
155	AX-75303884	AX-75306024	407	0.09	62.87	0.704261	0.205514	1_155000884	1_155998399	1_155	15604	0.7138	2.14
177	AX-75352419	AX-75354850	379	0.09	62.96	0.699248	0.255639	1_177000356	1_177994321	1_177	15604	0.7142	2.15
887	AX-76211705	AX-76230933	360	0.09	63.05	0.674185	0.223058	20_47223	20_999177	20_0	15651	0.7142	2.14
535	AX-76729701	AX-76731813	297	0.09	63.14	0.609023	0.180451	4_76004898	4_76999095	4_76	15701	0.7141	2.14
308	AX-75967690	AX-75969672	278	0.09	63.24	0.624060	0.215539	2_111000887	2_111999321	2_111	15803	0.7139	2.13
31	AX-80745502	AX-75427697	372	0.09	63.33	0.671679	0.225564	1_31004761	1_31999153	1_31	15841	0.7139	2.13
781	AX-75646709	AX-75649502	530	0.09	63.42	0.776942	0.245614	11_17002442	11_17997723	11_17	15867	0.7139	2.13
681	AX-77023979	AX-77026616	455	0.09	63.52	0.726817	0.235589	7_30001345	7_30998258	7_30	15917	0.7136	2.12
912	AX-76266698	AX-76269188	540	0.09	63.61	0.814536	0.263158	22_3000446	22_3999675	22_3	15947	0.7136	2.12
639	AX-76936654	AX-76939327	452	0.09	63.70	0.766917	0.255639	6_28003701	6_28998758	6_28	15995	0.7135	2.12
861	AX-75872863	AX-75876512	667	0.09	63.79	0.842105	0.260652	17_7000143	17_7999150	17_7	16013	0.7136	2.12
490	AX-76641204	AX-76643027	297	0.09	63.88	0.644110	0.213033	4_31001400	4_31999341	4_31	16038	0.7139	2.12
812	AX-75761217	AX-75763885	517	0.09	63.98	0.799499	0.233083	13_7003772	13_7998970	13_7	16029	0.7142	2.12
412	AX-76526012	AX-76528202	315	0.09	64.07	0.629073	0.225564	3_65001841	3_65999833	3_65	16105	0.7142	2.11
848	AX-75844941	AX-75848525	580	0.09	64.16	0.812030	0.275689	15_8003013	15_8999900	15_8	16115	0.7144	2.11
874	AX-75914048	AX-75917295	456	0.09	64.25	0.756892	0.243108	18_9007122	18_9994878	18_9	16130	0.7144	2.11
645	AX-76952860	AX-76955481	454	0.09	64.34	0.756892	0.225564	6_34000326	6_34999419	6_34	16149	0.7149	2.11
671	AX-76997671	AX-77000350	435	0.09	64.44	0.726817	0.245614	7_20004771	7_20999643	7_20	16204	0.7148	2.11
407	AX-76515292	AX-76517398	320	0.09	64.53	0.606516	0.208020	3_60005057	3_60999555	3_60	16247	0.7149	2.10
799	AX-75689709	AX-75692757	546	0.09	64.62	0.734336	0.250627	12_14000037	12_14999691	12_14	16256	0.7149	2.10
462	AX-81001244	AX-76660542	325	0.09	64.71	0.644110	0.203008	4_3005385	4_3999498	4_3	16292	0.7151	2.10
146	AX-75285913	AX-75288007	390	0.09	64.80	0.699248	0.233083	1_146011196	1_146999886	1_146	16294	0.7154	2.10
930	AX-76350955	AX-76351418	573	0.09	64.89	0.781955	0.275689	26_13642	26_999374	26_0	16290	0.7156	2.10
426	AX-76555843	AX-76557961	349	0.09	64.98	0.626566	0.205514	3_79001230	3_79999932	3_79	16312	0.7158	2.10
850	AX-75815525	AX-80882280	528	0.09	65.07	0.741855	0.238095	15_10001717	15_10999147	15_10	16329	0.7159	2.10
65	AX-75497117	AX-75499296	353	0.09	65.16	0.636591	0.208020	1_65000069	1_65997098	1_65	16372	0.7160	2.10
665	AX-76981885	AX-76984408	468	0.09	65.25	0.721804	0.250627	7_14004685	7_14996520	7_14	16413	0.7159	2.10
662	AX-76974292	AX-76976886	431	0.09	65.34	0.729323	0.228070	7_11000439	7_11996874	7_11	16444	0.7159	2.10
397	AX-76493415	AX-76495380	335	0.09	65.43	0.664160	0.240602	3_50003330	3_50995571	3_50	16478	0.7161	2.09
364	AX-76425239	AX-80867741	361	0.09	65.52	0.679198	0.192982	3_17000437	3_17994012	3_17	16508	0.7163	2.09
202	AX-76105983	AX-77279594	294	0.09	65.61	0.573935	0.182957	2_5000041	2_5998850	2_5	16517	0.7166	2.09
427	AX-76557964	AX-76560078	367	0.09	65.70	0.669173	0.215539	3_80000782	3_80997934	3_80	16531	0.7168	2.09
404	AX-76508350	AX-76510666	263	0.09	65.79	0.601504	0.175439	3_57002054	3_57991099	3_57	16554	0.7168	2.09
97	AX-75561466	AX-75563514	183	0.09	65.88	0.498747	0.150376	1_97001132	1_97998070	1_97	16632	0.7169	2.09
79	AX-80785192	AX-75526273	360	0.09	65.97	0.631579	0.205514	1_79001243	1_79999317	1_79	16639	0.7171	2.09
223	AX-76063309	AX-76065146	182	0.09	66.06	0.491228	0.167920	2_26073012	2_26999450	2_26	16660	0.7174	2.09
702	AX-77063673	AX-77066338	435	0.09	66.15	0.739348	0.208020	8_14000656	8_14999112	8_14	16711	0.7172	2.08
911	AX-76262890	AX-76266695	367	0.09	66.24	0.669173	0.192982	22_2002167	22_2999963	22_2	16734	0.7174	2.08
473	AX-76610929	AX-76612937	304	0.09	66.33	0.601504	0.185464	4_14004802	4_14994223	4_14	16774	0.7176	2.08
910	AX-76275583	AX-76262871	511	0.09	66.41	0.754386	0.213033	22_1004589	22_1997368	22_1	16798	0.7177	2.08
411	AX-76523884	AX-80969892	280	0.09	66.50	0.591479	0.185464	3_64003730	3_64999482	3_64	16871	0.7176	2.07
813	AX-75763891	AX-75766286	445	0.09	66.59	0.759399	0.268170	13_8000885	13_8998322	13_8	16870	0.7178	2.07
83	AX-75532336	AX-80780654	420	0.09	66.68	0.716792	0.248120	1_83003713	1_83996167	1_83	16906	0.7179	2.07
628	AX-76908796	AX-76911130	415	0.09	66.77	0.686717	0.218045	6_17000075	6_17999876	6_17	16915	0.7179	2.07
36	AX-75436321	AX-75438444	341	0.09	66.86	0.644110	0.218045	1_36002323	1_36996568	1_36	16969	0.7178	2.07
782	AX-75649508	AX-75652175	403	0.09	66.94	0.684211	0.235589	11_18001466	11_18994696	11_18	16999	0.7179	2.07
605	AX-76868803	AX-76871185	428	0.09	67.03	0.759399	0.268170	5_54001090	5_54996704	5_54	17035	0.7180	2.06
630	AX-76913686	AX-76916155	407	0.09	67.12	0.689223	0.197995	6_19001309	6_19923002	6_19	17074	0.7178	2.06
940	AX-80787690	AX-76367512	495	0.09	67.21	0.751880	0.228070	27_4108329	27_4999960	27_4	17106	0.7178	2.06
154	AX-75301687	AX-75303880	366	0.09	67.29	0.646617	0.205514	1_154000670	1_154998176	1_154	17136	0.7178	2.06
720	AX-77142406	AX-80980112	532	0.09	67.38	0.794486	0.230576	9_2001354	9_2998908	9_2	17152	0.7179	2.06
70	AX-75507958	AX-75510091	334	0.09	67.47	0.674185	0.208020	1_70004336	1_70995519	1_70	17161	0.7181	2.06
366	AX-76429317	AX-76431479	356	0.09	67.55	0.651629	0.203008	3_19002818	3_19995136	3_19	17168	0.7183	2.06
81	AX-75528336	AX-75530324	370	0.09	67.64	0.639098	0.197995	1_81008377	1_81994832	1_81	17192	0.7183	2.06
179	AX-75357208	AX-75359587	331	0.09	67.73	0.601504	0.167920	1_179001074	1_179999169	1_179	17207	0.7185	2.06
509	AX-76677629	AX-76679461	289	0.09	67.81	0.568922	0.185464	4_50000237	4_50997795	4_50	17258	0.7184	2.05
227	AX-76070807	AX-76072665	329	0.09	67.90	0.611529	0.190476	2_30004050	2_30999519	2_30	17282	0.7185	2.05
131	AX-75184993	AX-75255743	321	0.09	67.98	0.661654	0.180451	1_131002927	1_131997291	1_131	17285	0.7187	2.05
489	AX-76639391	AX-76641202	312	0.09	68.07	0.596491	0.215539	4_30000957	4_30999840	4_30	17324	0.7188	2.05
457	AX-76411350	AX-76414019	407	0.09	68.16	0.694236	0.225564	3_110000758	3_110996486	3_110	17326	0.7193	2.05
618	AX-76964244	AX-76966836	426	0.09	68.24	0.731830	0.245614	6_7001594	6_7998987	6_7	17388	0.7192	2.05
381	AX-76459452	AX-76461438	376	0.09	68.33	0.679198	0.197995	3_34001105	3_34995047	3_34	17383	0.7195	2.05
684	AX-77032014	AX-77034634	438	0.09	68.41	0.701754	0.243108	7_33001480	7_33999284	7_33	17416	0.7196	2.05
768	AX-80796859	AX-75661779	483	0.09	68.50	0.726817	0.213033	11_4001030	11_4994753	11_4	17438	0.7196	2.05
701	AX-80904286	AX-77063664	406	0.09	68.58	0.689223	0.225564	8_13001030	8_13997664	8_13	17493	0.7194	2.04
120	AX-75230459	AX-75232558	252	0.09	68.67	0.516291	0.165414	1_120011209	1_120997531	1_120	17567	0.7194	2.04
172	AX-80961415	AX-75342753	377	0.09	68.75	0.696742	0.218045	1_172002886	1_172999969	1_172	17606	0.7193	2.03
818	AX-80898572	AX-75738637	427	0.09	68.84	0.714286	0.253133	13_13000729	13_13996041	13_13	17627	0.7196	2.03
589	AX-76831115	AX-76833315	396	0.09	68.92	0.709273	0.192982	5_38000437	5_38996916	5_38	17684	0.7195	2.03
666	AX-80870027	AX-80826229	365	0.08	69.01	0.649123	0.195489	7_15002312	7_15999688	7_15	17686	0.7198	2.03
771	AX-75667499	AX-75670508	465	0.08	69.09	0.761905	0.248120	11_7000304	11_7998782	11_7	17735	0.7196	2.03
183	AX-75366741	AX-75369251	338	0.08	69.18	0.631579	0.185464	1_183004278	1_183998348	1_183	17796	0.7196	2.02
48	AX-75460979	AX-75462969	417	0.08	69.26	0.669173	0.213033	1_48001833	1_48999249	1_48	17822	0.7196	2.02
807	AX-75739710	AX-75751209	442	0.08	69.35	0.731830	0.215539	13_2000330	13_2994904	13_2	17841	0.7197	2.02
365	AX-76427200	AX-76429310	383	0.08	69.43	0.694236	0.220551	3_18000047	3_18998324	3_18	17866	0.7197	2.02
4	AX-80760788	AX-75465889	284	0.08	69.52	0.588972	0.190476	1_4003068	1_4998207	1_4	17869	0.7200	2.02
655	AX-77043215	AX-77045524	407	0.08	69.60	0.696742	0.225564	7_4004880	7_4998023	7_4	17897	0.7202	2.02
30	AX-75423677	AX-80936552	389	0.08	69.69	0.679198	0.175439	1_30001634	1_30998321	1_30	17932	0.7203	2.02
559	AX-76886590	AX-80881654	415	0.08	69.77	0.654135	0.238095	5_8000498	5_8993949	5_8	17944	0.7204	2.02
463	AX-76660614	AX-76679334	311	0.08	69.85	0.606516	0.165414	4_4003790	4_4994926	4_4	17997	0.7204	2.02
667	AX-76986912	AX-76989538	425	0.08	69.94	0.706767	0.240602	7_16000378	7_16998122	7_16	18041	0.7205	2.01
843	AX-75829577	AX-75832516	527	0.08	70.02	0.774436	0.187970	15_3002321	15_3995337	15_3	18018	0.7209	2.02
130	AX-75251243	AX-75253553	299	0.08	70.10	0.588972	0.190476	1_130001965	1_130998727	1_130	18013	0.7213	2.02
564	AX-76776565	AX-76778749	347	0.08	70.19	0.639098	0.155388	5_13000954	5_13999219	5_13	18052	0.7214	2.02
789	AX-75712996	AX-75715638	444	0.08	70.27	0.754386	0.225564	12_4002400	12_4997551	12_4	18062	0.7215	2.01
475	AX-76614688	AX-76616319	319	0.08	70.35	0.656642	0.192982	4_16001139	4_16998635	4_16	18095	0.7216	2.01
683	AX-77029308	AX-77031992	418	0.08	70.44	0.706767	0.225564	7_32001446	7_32990197	7_32	18140	0.7215	2.01
8	AX-80996784	AX-75547492	204	0.08	70.52	0.488722	0.172932	1_8001671	1_8999996	1_8	18128	0.7220	2.01
86	AX-75538520	AX-75540698	361	0.08	70.60	0.676692	0.187970	1_86005235	1_86998417	1_86	18151	0.7222	2.01
184	AX-75369256	AX-75371751	331	0.08	70.69	0.629073	0.180451	1_184000347	1_184995531	1_184	18194	0.7221	2.01
243	AX-80956160	AX-76100250	352	0.08	70.77	0.674185	0.190476	2_46005192	2_46996287	2_46	18227	0.7220	2.01
387	AX-76472202	AX-76474269	393	0.08	70.85	0.656642	0.208020	3_40000761	3_40999517	3_40	18251	0.7220	2.01
37	AX-75438450	AX-80981539	372	0.08	70.94	0.706767	0.200501	1_37000874	1_37996887	1_37	18264	0.7222	2.01
764	AX-80789428	AX-75676721	424	0.08	71.02	0.706767	0.205514	11_62065	11_997948	11_0	18285	0.7223	2.00
685	AX-77034643	AX-77037412	369	0.08	71.10	0.646617	0.187970	7_34002563	7_34996749	7_34	18303	0.7224	2.00
469	AX-76603282	AX-76605292	329	0.08	71.18	0.583960	0.177945	4_10005906	4_10997575	4_10	18349	0.7224	2.00
643	AX-76947214	AX-76949884	516	0.08	71.27	0.746867	0.223058	6_32001747	6_32998116	6_32	18396	0.7223	2.00
390	AX-76478612	AX-76480744	339	0.08	71.35	0.604010	0.197995	3_43000680	3_43998113	3_43	18421	0.7223	2.00
732	AX-77134372	AX-77137388	485	0.08	71.43	0.771930	0.238095	9_14001725	9_14997194	9_14	18417	0.7225	2.00
109	AX-75206935	AX-75208969	362	0.08	71.51	0.624060	0.185464	1_109000932	1_109993267	1_109	18437	0.7228	2.00
10	AX-75192652	AX-75214866	276	0.08	71.59	0.573935	0.208020	1_10002413	1_10995367	1_10	18484	0.7228	2.00
300	AX-75952282	AX-75954329	319	0.08	71.68	0.614035	0.180451	2_103000146	2_103995409	2_103	18517	0.7230	1.99
214	AX-76046940	AX-76048707	316	0.08	71.76	0.621554	0.185464	2_17003025	2_17998177	2_17	18542	0.7232	1.99
547	AX-77281941	AX-76757683	318	0.08	71.84	0.598997	0.203008	4_88006320	4_88998944	4_88	18543	0.7234	1.99
110	AX-75208986	AX-75211159	368	0.08	71.92	0.686717	0.200501	1_110000973	1_110999112	1_110	18542	0.7237	1.99
769	AX-75661793	AX-75664751	481	0.08	72.00	0.736842	0.243108	11_5000641	11_5998062	11_5	18566	0.7236	1.99
515	AX-76689336	AX-76691249	332	0.08	72.08	0.619048	0.170426	4_56006842	4_56994397	4_56	18598	0.7237	1.99
584	AX-76820232	AX-76822194	288	0.08	72.16	0.593985	0.197995	5_33000920	5_33998426	5_33	18576	0.7240	1.99
447	AX-76600844	AX-76389951	371	0.08	72.25	0.674185	0.205514	3_100001846	3_100996655	3_100	18603	0.7241	1.99
430	AX-76564402	AX-76566538	367	0.08	72.33	0.631579	0.177945	3_83000095	3_83999534	3_83	18611	0.7243	1.99
796	AX-75681107	AX-75683877	482	0.08	72.41	0.736842	0.220551	12_11001448	12_11996593	12_11	18641	0.7243	1.99
472	AX-76609080	AX-76610919	327	0.08	72.49	0.611529	0.205514	4_13000613	4_13999846	4_13	18676	0.7244	1.99
129	AX-75249132	AX-75251229	313	0.08	72.57	0.604010	0.180451	1_129001445	1_129996229	1_129	18707	0.7244	1.99
634	AX-76923669	AX-76926114	405	0.08	72.65	0.666667	0.213033	6_23001925	6_23997583	6_23	18747	0.7244	1.99
494	AX-76649319	AX-80863032	331	0.08	72.73	0.651629	0.200501	4_35008890	4_35999840	4_35	18791	0.7245	1.98
82	AX-75530325	AX-75532330	401	0.08	72.81	0.701754	0.248120	1_82001576	1_82993071	1_82	18808	0.7247	1.98
252	AX-76112838	AX-76114599	294	0.08	72.90	0.588972	0.233083	2_55001495	2_55998457	2_55	18841	0.7247	1.98
50	AX-75465028	AX-75467094	367	0.08	72.98	0.621554	0.195489	1_50001254	1_50997980	1_50	18878	0.7248	1.98
785	AX-80966751	AX-75728652	366	0.08	73.06	0.664160	0.225564	12_74179	12_998917	12_0	18855	0.7252	1.98
786	AX-75728944	AX-75706559	371	0.08	73.14	0.699248	0.210526	12_1009101	12_1999418	12_1	18857	0.7255	1.98
2	AX-75388169	AX-75421261	379	0.08	73.22	0.704261	0.220551	1_2000227	1_2999255	1_2	18866	0.7256	1.98
41	AX-75446772	AX-75448641	324	0.08	73.30	0.636591	0.210526	1_41004327	1_41995642	1_41	18884	0.7257	1.98
259	AX-76125846	AX-76127507	310	0.08	73.38	0.558897	0.175439	2_62001908	2_62998786	2_62	18927	0.7256	1.98
815	AX-75768756	AX-75730844	379	0.08	73.46	0.661654	0.213033	13_10002778	13_10997692	13_10	18931	0.7257	1.98
710	AX-77084787	AX-77087303	434	0.08	73.54	0.706767	0.213033	8_22002669	8_22999947	8_22	18936	0.7258	1.98
185	AX-75371764	AX-75374372	402	0.08	73.61	0.699248	0.243108	1_185000255	1_185998748	1_185	18966	0.7260	1.98
712	AX-80981688	AX-77092646	478	0.08	73.69	0.759399	0.240602	8_24008114	8_24998083	8_24	18977	0.7260	1.98
731	AX-77131500	AX-77134364	470	0.08	73.77	0.736842	0.220551	9_13000454	9_13998539	9_13	18992	0.7261	1.98
558	AX-76884443	AX-76886587	410	0.08	73.85	0.704261	0.182957	5_7002677	5_7997304	5_7	19003	0.7264	1.98
135	AX-75262202	AX-75264523	416	0.08	73.93	0.711779	0.220551	1_135001292	1_135998934	1_135	19028	0.7263	1.98
606	AX-76871190	AX-76873458	357	0.08	74.01	0.684211	0.192982	5_55000427	5_55995825	5_55	19079	0.7261	1.97
393	AX-76485056	AX-80893250	356	0.08	74.09	0.666667	0.200501	3_46000857	3_46998703	3_46	19105	0.7261	1.97
900	AX-76205284	AX-80799787	451	0.08	74.17	0.734336	0.230576	20_13000029	20_13995584	20_13	19118	0.7261	1.97
49	AX-75462976	AX-75465019	396	0.08	74.25	0.684211	0.208020	1_49002211	1_49997561	1_49	19132	0.7263	1.97
817	AX-75733467	AX-75736036	408	0.08	74.33	0.711779	0.220551	13_12000451	13_12999639	13_12	19143	0.7265	1.97
57	AX-75480274	AX-75482405	342	0.08	74.41	0.646617	0.185464	1_57000875	1_57997976	1_57	19177	0.7266	1.97
496	AX-76652951	AX-76654779	294	0.08	74.48	0.606516	0.190476	4_37011456	4_37995028	4_37	19193	0.7270	1.97
262	AX-76131240	AX-76133256	337	0.08	74.56	0.616541	0.208020	2_65002987	2_65999518	2_65	19217	0.7269	1.97
485	AX-76631680	AX-76633790	359	0.08	74.64	0.644110	0.185464	4_26006635	4_26998818	4_26	19268	0.7269	1.97
597	AX-76849316	AX-76851572	374	0.08	74.72	0.644110	0.175439	5_46000853	5_46999912	5_46	19283	0.7269	1.96
225	AX-76067099	AX-76068964	203	0.08	74.80	0.483709	0.192982	2_28002321	2_28996876	2_28	19316	0.7270	1.96
877	AX-75918214	AX-75918559	477	0.08	74.88	0.724311	0.215539	19_8216	19_995529	19_0	19367	0.7269	1.96
563	AX-76774441	AX-76776557	276	0.08	74.95	0.593985	0.145363	5_12007378	5_12996601	5_12	19410	0.7269	1.96
145	AX-75283753	AX-75285885	388	0.08	75.03	0.654135	0.220551	1_145000054	1_145998774	1_145	19430	0.7269	1.96
182	AX-80919547	AX-80887301	370	0.08	75.11	0.629073	0.182957	1_182001525	1_182870712	1_182	19474	0.7269	1.96
350	AX-76451448	AX-76472287	392	0.08	75.19	0.696742	0.192982	3_3003383	3_3999518	3_3	19496	0.7269	1.95
103	AX-75193294	AX-75195525	303	0.08	75.27	0.578947	0.185464	1_103001077	1_103999481	1_103	19567	0.7268	1.95
20	AX-75403365	AX-75405406	356	0.08	75.34	0.651629	0.185464	1_20003201	1_20999694	1_20	19562	0.7270	1.95
537	AX-76733926	AX-76735902	294	0.08	75.42	0.551378	0.170426	4_78000541	4_78996526	4_78	19638	0.7268	1.95
810	AX-75756065	AX-75758603	472	0.08	75.50	0.751880	0.213033	13_5001506	13_5998604	13_5	19656	0.7268	1.95
11	AX-75215029	AX-75235911	338	0.08	75.58	0.614035	0.170426	1_11003162	1_11999313	1_11	19692	0.7268	1.94
112	AX-80828874	AX-80762839	355	0.08	75.65	0.656642	0.192982	1_112001615	1_112998790	1_112	19755	0.7266	1.94
822	AX-75746348	AX-75748793	321	0.08	75.73	0.661654	0.205514	13_17000131	13_17998760	13_17	19785	0.7269	1.94
89	AX-75545036	AX-75547100	370	0.08	75.81	0.684211	0.203008	1_89000395	1_89998645	1_89	19800	0.7271	1.94
595	AX-76844663	AX-76846965	385	0.08	75.88	0.694236	0.203008	5_44001572	5_44999656	5_44	19853	0.7270	1.94
633	AX-80970553	AX-76923653	399	0.08	75.96	0.684211	0.220551	6_22000121	6_22996061	6_22	19883	0.7270	1.94
139	AX-75271213	AX-80869221	368	0.08	76.04	0.614035	0.200501	1_139001905	1_139951166	1_139	19904	0.7272	1.93
864	AX-75883613	AX-75854187	326	0.08	76.11	0.639098	0.200501	17_10000343	17_10922105	17_10	19975	0.7269	1.93
147	AX-75288017	AX-75290173	303	0.08	76.19	0.596491	0.180451	1_147004654	1_147991671	1_147	19978	0.7270	1.93
548	AX-76757687	AX-76759820	349	0.08	76.27	0.664160	0.185464	4_89001494	4_89997729	4_89	20026	0.7269	1.93
672	AX-77000358	AX-77003003	366	0.08	76.34	0.611529	0.200501	7_21003096	7_21997736	7_21	20018	0.7270	1.93
29	AX-80954776	AX-75423674	370	0.08	76.42	0.659148	0.197995	1_29001510	1_29999595	1_29	20010	0.7273	1.93
941	AX-76367514	AX-76369902	333	0.08	76.49	0.606516	0.180451	27_5000332	27_5605060	27_5	20028	0.7274	1.93
627	AX-76906334	AX-76908789	409	0.08	76.57	0.684211	0.200501	6_16002913	6_16997660	6_16	20039	0.7274	1.93
517	AX-76693342	AX-76695453	364	0.08	76.64	0.696742	0.205514	4_58001396	4_58996848	4_58	20062	0.7273	1.93
14	AX-80967300	AX-75298087	333	0.07	76.72	0.684211	0.182957	1_14001980	1_14997821	1_14	20061	0.7274	1.93
266	AX-76138743	AX-76140671	275	0.07	76.79	0.556391	0.170426	2_69000098	2_69998889	2_69	20061	0.7276	1.93
443	AX-76592080	AX-76594208	390	0.07	76.87	0.654135	0.197995	3_96001250	3_96996738	3_96	20106	0.7274	1.93
456	AX-76408704	AX-76411317	412	0.07	76.94	0.704261	0.187970	3_109003989	3_109990022	3_109	20141	0.7274	1.92
345	AX-76039882	AX-76042208	326	0.07	77.02	0.586466	0.192982	2_148001374	2_148990328	2_148	20151	0.7275	1.92
356	AX-80857962	AX-76601222	333	0.07	77.09	0.649123	0.197995	3_9000982	3_9999622	3_9	20177	0.7276	1.92
554	AX-76817715	AX-76839031	150	0.07	77.16	0.441103	0.145363	5_3004086	5_3995567	5_3	20286	0.7272	1.92
153	AX-75299353	AX-75301681	383	0.07	77.24	0.644110	0.215539	1_153001383	1_153997625	1_153	20304	0.7272	1.92
389	AX-76476421	AX-76478609	347	0.07	77.31	0.626566	0.208020	3_42003831	3_42998346	3_42	20325	0.7272	1.91
476	AX-76616326	AX-76618090	346	0.07	77.38	0.626566	0.172932	4_17003745	4_17997977	4_17	20359	0.7272	1.91
703	AX-77066344	AX-77069002	401	0.07	77.46	0.709273	0.210526	8_15001133	8_15998397	8_15	20397	0.7272	1.91
234	AX-80930378	AX-76084962	300	0.07	77.53	0.631579	0.182957	2_37023380	2_37992884	2_37	20465	0.7270	1.91
303	AX-75958088	AX-75960054	288	0.07	77.60	0.571429	0.175439	2_106002057	2_106999646	2_106	20504	0.7271	1.91
207	AX-76197197	AX-75967023	291	0.07	77.68	0.583960	0.162907	2_10001868	2_10998597	2_10	20546	0.7271	1.90
134	AX-75260051	AX-75262196	329	0.07	77.75	0.629073	0.172932	1_134001864	1_134997824	1_134	20566	0.7272	1.90
186	AX-75374377	AX-75376857	351	0.07	77.82	0.646617	0.177945	1_186000674	1_186969404	1_186	20569	0.7275	1.90
33	AX-75429646	AX-80889601	387	0.07	77.90	0.664160	0.175439	1_33001775	1_33998234	1_33	20579	0.7275	1.90
670	AX-76994966	AX-76997653	380	0.07	77.97	0.694236	0.185464	7_19000238	7_19998381	7_19	20632	0.7273	1.90
273	AX-76151394	AX-76153371	335	0.07	78.04	0.641604	0.190476	2_76004277	2_76994414	2_76	20641	0.7276	1.90
0	AX-75442064	AX-75558810	322	0.07	78.12	0.646617	0.172932	1_10242	1_997412	1_0	20675	0.7276	1.90
355	AX-76558131	AX-80949976	387	0.07	78.19	0.654135	0.182957	3_8003076	3_8999273	3_8	20712	0.7275	1.90
165	AX-75323906	AX-80981637	427	0.07	78.26	0.721804	0.205514	1_165000717	1_165999445	1_165	20725	0.7275	1.90
331	AX-76011320	AX-76013174	247	0.07	78.34	0.543860	0.170426	2_134014144	2_134998549	2_134	20733	0.7277	1.90
488	AX-76637448	AX-76639384	333	0.07	78.41	0.629073	0.187970	4_29000748	4_29994795	4_29	20769	0.7277	1.90
45	AX-75454837	AX-75456801	364	0.07	78.48	0.641604	0.175439	1_45001631	1_45998217	1_45	20774	0.7278	1.90
433	AX-77281293	AX-76572304	334	0.07	78.55	0.624060	0.170426	3_86000672	3_86998715	3_86	20787	0.7278	1.89
54	AX-75473854	AX-75476160	227	0.07	78.62	0.501253	0.135338	1_54001671	1_54992374	1_54	20841	0.7280	1.89
700	AX-77058822	AX-77061166	322	0.07	78.70	0.581454	0.162907	8_12001823	8_12998346	8_12	20883	0.7278	1.89
400	AX-76499605	AX-76501766	316	0.07	78.77	0.629073	0.160401	3_53000640	3_53993477	3_53	20931	0.7278	1.89
653	AX-76999569	AX-77025955	386	0.07	78.84	0.666667	0.203008	7_2000697	7_2998804	7_2	20945	0.7278	1.89
88	AX-75542754	AX-75545031	349	0.07	78.91	0.671679	0.197995	1_88007125	1_88998272	1_88	20967	0.7280	1.89
652	AX-80952657	AX-76999535	314	0.07	78.98	0.536341	0.155388	7_1026633	7_1999224	7_1	20976	0.7281	1.89
819	AX-75738658	AX-75741110	427	0.07	79.06	0.711779	0.223058	13_14004880	13_14996106	13_14	20971	0.7283	1.89
909	AX-76275071	AX-76275560	216	0.07	79.13	0.506266	0.137845	22_11040	22_998870	22_0	20955	0.7286	1.89
180	AX-75359608	AX-75361979	374	0.07	79.20	0.704261	0.167920	1_180007233	1_180998995	1_180	20994	0.7286	1.89
204	AX-76141606	AX-76160655	309	0.07	79.27	0.639098	0.170426	2_7000241	2_7998001	2_7	21010	0.7287	1.89
156	AX-75306033	AX-75308401	363	0.07	79.34	0.669173	0.182957	1_156000416	1_156996929	1_156	21028	0.7286	1.89
328	AX-76005622	AX-76007646	316	0.07	79.41	0.596491	0.167920	2_131000463	2_131999754	2_131	21041	0.7287	1.89
122	AX-75234720	AX-75236982	344	0.07	79.48	0.624060	0.155388	1_122000993	1_122995823	1_122	21081	0.7287	1.88
46	AX-75456811	AX-75458786	323	0.07	79.56	0.578947	0.185464	1_46003333	1_46999340	1_46	21064	0.7291	1.89
429	AX-76562272	AX-76564400	343	0.07	79.63	0.624060	0.145363	3_82000697	3_82998896	3_82	21064	0.7293	1.89
536	AX-76731829	AX-77281867	342	0.07	79.70	0.583960	0.187970	4_77004078	4_77999527	4_77	21120	0.7291	1.88
434	AX-76572311	AX-76574531	356	0.07	79.77	0.636591	0.205514	3_87003977	3_87996181	3_87	21135	0.7291	1.88
438	AX-76580745	AX-80954446	358	0.07	79.84	0.626566	0.190476	3_91001655	3_91999970	3_91	21164	0.7292	1.88
577	AX-76805156	AX-80804629	377	0.07	79.91	0.666667	0.187970	5_26000520	5_26995578	5_26	21165	0.7292	1.88
540	AX-76740142	AX-76742414	296	0.07	79.98	0.576441	0.165414	4_81001865	4_81996034	4_81	21176	0.7293	1.88
80	AX-75526275	AX-75528324	378	0.07	80.05	0.626566	0.192982	1_80001060	1_80995276	1_80	21197	0.7294	1.88
566	AX-76780977	AX-76783227	314	0.07	80.12	0.598997	0.185464	5_15000770	5_15998814	5_15	21232	0.7295	1.88
91	AX-75549328	AX-75551283	344	0.07	80.19	0.669173	0.215539	1_91001335	1_91999254	1_91	21273	0.7295	1.88
136	AX-75264533	AX-75266726	412	0.07	80.26	0.661654	0.182957	1_136003219	1_136999919	1_136	21293	0.7295	1.88
260	AX-76127522	AX-76129390	323	0.07	80.33	0.591479	0.185464	2_63004924	2_63996713	2_63	21372	0.7292	1.87
442	AX-76589889	AX-76592077	361	0.07	80.40	0.651629	0.197995	3_95003778	3_95999172	3_95	21384	0.7292	1.87
93	AX-75553256	AX-75555240	323	0.07	80.47	0.624060	0.162907	1_93002517	1_93999679	1_93	21406	0.7292	1.87
114	AX-75217954	AX-75220158	392	0.07	80.54	0.659148	0.192982	1_114010647	1_114999023	1_114	21422	0.7292	1.87
332	AX-76013175	AX-76015162	310	0.07	80.61	0.598997	0.157895	2_135000313	2_135950768	2_135	21477	0.7291	1.87
507	AX-80852403	AX-76675726	274	0.07	80.68	0.543860	0.165414	4_48128338	4_48999624	4_48	21501	0.7291	1.87
176	AX-75349955	AX-75352416	357	0.07	80.75	0.646617	0.203008	1_176009588	1_176999375	1_176	21543	0.7291	1.86
425	AX-76553610	AX-76555840	367	0.07	80.82	0.639098	0.162907	3_78003719	3_78999327	3_78	21551	0.7291	1.86
367	AX-76431489	AX-76433535	388	0.07	80.89	0.684211	0.200501	3_20000278	3_20993819	3_20	21560	0.7291	1.86
287	AX-80787742	AX-76179226	300	0.07	80.95	0.611529	0.170426	2_90003701	2_90999856	2_90	21587	0.7291	1.86
72	AX-75512399	AX-75514266	308	0.07	81.02	0.583960	0.177945	1_72001446	1_72997827	1_72	21612	0.7292	1.86
290	AX-76183003	AX-76184807	234	0.07	81.09	0.501253	0.177945	2_93006555	2_93994443	2_93	21642	0.7293	1.86
693	AX-77111769	AX-77114193	402	0.07	81.16	0.724311	0.187970	8_5000864	8_5996532	8_5	21678	0.7293	1.86
187	AX-75376955	AX-75379538	351	0.07	81.23	0.636591	0.190476	1_187010957	1_187999263	1_187	21709	0.7292	1.86
446	AX-76598668	AX-76600840	325	0.07	81.30	0.619048	0.175439	3_99000159	3_99999279	3_99	21724	0.7292	1.86
102	AX-75191015	AX-75193291	318	0.07	81.36	0.588972	0.197995	1_102001483	1_102999615	1_102	21753	0.7291	1.86
484	AX-76629642	AX-76631666	337	0.07	81.43	0.629073	0.147870	4_25001584	4_25997367	4_25	21819	0.7289	1.85
499	AX-76658571	AX-76660524	338	0.07	81.50	0.611529	0.190476	4_40001790	4_40998594	4_40	21829	0.7290	1.85
195	AX-75398331	AX-75401477	465	0.07	81.57	0.734336	0.180451	1_195003475	1_195995407	1_195	21855	0.7290	1.85
511	AX-76681340	AX-80915809	329	0.07	81.63	0.609023	0.175439	4_52000121	4_52999436	4_52	21895	0.7290	1.85
47	AX-75458799	AX-75460976	398	0.07	81.70	0.681704	0.200501	1_47003874	1_47999987	1_47	21879	0.7292	1.85
84	AX-80851594	AX-75536413	409	0.07	81.77	0.721804	0.197995	1_84002231	1_84998915	1_84	21897	0.7292	1.85
581	AX-80964592	AX-80754359	268	0.07	81.84	0.571429	0.167920	5_30001461	5_30994841	5_30	21905	0.7293	1.85
39	AX-75442740	AX-75444754	378	0.07	81.90	0.719298	0.192982	1_39000098	1_39997444	1_39	21917	0.7295	1.85
816	AX-75730859	AX-75733464	426	0.07	81.97	0.704261	0.187970	13_11003927	13_11999395	13_11	21949	0.7294	1.85
217	AX-76052589	AX-76054414	306	0.07	82.04	0.646617	0.182957	2_20002801	2_20997718	2_20	21938	0.7297	1.85
178	AX-75354867	AX-75357202	368	0.07	82.10	0.624060	0.145363	1_178002574	1_178999555	1_178	21950	0.7297	1.85
811	AX-75758623	AX-75761205	513	0.07	82.17	0.741855	0.200501	13_6003685	13_6999594	13_6	21959	0.7298	1.85
143	AX-75279124	AX-75281531	345	0.07	82.24	0.656642	0.185464	1_143002040	1_143996388	1_143	21963	0.7298	1.85
808	AX-75751233	AX-75753649	460	0.07	82.30	0.726817	0.192982	13_3002617	13_3998616	13_3	21962	0.7299	1.85
505	AX-76670042	AX-76671927	382	0.07	82.37	0.664160	0.190476	4_46000232	4_46999868	4_46	21987	0.7299	1.85
539	AX-76738010	AX-76740121	297	0.07	82.44	0.558897	0.170426	4_80000362	4_80992376	4_80	22011	0.7299	1.85
208	AX-81001579	AX-75985563	227	0.07	82.50	0.541353	0.157895	2_11003135	2_11998606	2_11	22042	0.7300	1.85
388	AX-76474276	AX-76476415	292	0.07	82.57	0.581454	0.180451	3_41003022	3_41999789	3_41	22058	0.7301	1.85
113	AX-75215663	AX-75217872	309	0.07	82.63	0.591479	0.170426	1_113000729	1_113979478	1_113	22083	0.7300	1.84
274	AX-76153383	AX-76155484	282	0.07	82.70	0.568922	0.170426	2_77000552	2_77999113	2_77	22066	0.7303	1.85
85	AX-75536415	AX-75538505	359	0.07	82.76	0.644110	0.190476	1_85000672	1_85998899	1_85	22076	0.7303	1.84
748	AX-75611874	AX-75614927	515	0.07	82.83	0.784461	0.170426	10_5000352	10_5976862	10_5	22100	0.7304	1.84
568	AX-76785332	AX-76787515	304	0.07	82.90	0.593985	0.140351	5_17004254	5_17999180	5_17	22192	0.7302	1.84
15	AX-75298147	AX-75318414	336	0.07	82.96	0.621554	0.165414	1_15000921	1_15999960	1_15	22213	0.7303	1.84
809	AX-75753673	AX-75756055	440	0.07	83.03	0.711779	0.177945	13_4006314	13_4996964	13_4	22229	0.7304	1.84
439	AX-76582994	AX-76585271	344	0.07	83.09	0.629073	0.152882	3_92000582	3_92999871	3_92	22265	0.7303	1.84
106	AX-75200013	AX-75202353	363	0.07	83.16	0.651629	0.185464	1_106001479	1_106999692	1_106	22298	0.7302	1.84
69	AX-75505933	AX-75507939	319	0.06	83.22	0.598997	0.170426	1_69000578	1_69990723	1_69	22319	0.7302	1.83
277	AX-76159332	AX-76161176	274	0.06	83.29	0.581454	0.160401	2_80003122	2_80997612	2_80	22340	0.7302	1.83
599	AX-76853714	AX-76856192	322	0.06	83.35	0.684211	0.185464	5_48005235	5_48999630	5_48	22378	0.7302	1.83
579	AX-76809422	AX-76811788	391	0.06	83.42	0.656642	0.200501	5_28000344	5_28996407	5_28	22391	0.7302	1.83
293	AX-76188386	AX-76190331	263	0.06	83.48	0.533835	0.135338	2_96002502	2_96996274	2_96	22414	0.7303	1.83
336	AX-80925548	AX-80866862	329	0.06	83.55	0.561404	0.187970	2_139006761	2_139999004	2_139	22426	0.7304	1.83
610	AX-76881160	AX-76883004	330	0.06	83.61	0.611529	0.140351	5_59001285	5_59775260	5_59	22428	0.7305	1.83
242	AX-76096769	AX-80875011	327	0.06	83.67	0.583960	0.160401	2_45009480	2_45999159	2_45	22453	0.7305	1.83
352	AX-76493350	AX-76515044	338	0.06	83.74	0.614035	0.190476	3_5001208	3_5999092	3_5	22482	0.7305	1.83
67	AX-75501591	AX-80742412	316	0.06	83.80	0.676692	0.157895	1_67000674	1_67998678	1_67	22497	0.7306	1.83
538	AX-76735917	AX-76738003	315	0.06	83.87	0.586466	0.145363	4_79003361	4_79998716	4_79	22544	0.7305	1.83
419	AX-76540844	AX-76543001	340	0.06	83.93	0.651629	0.165414	3_72000979	3_72995643	3_72	22570	0.7304	1.82
99	AX-75565941	AX-80997929	303	0.06	83.99	0.614035	0.157895	1_99010355	1_99999595	1_99	22596	0.7304	1.82
137	AX-75266727	AX-80848722	369	0.06	84.06	0.666667	0.182957	1_137000784	1_137999605	1_137	22608	0.7304	1.82
281	AX-76166180	AX-76168043	303	0.06	84.12	0.626566	0.177945	2_84002075	2_84999415	2_84	22617	0.7305	1.82
28	AX-75419723	AX-75421670	331	0.06	84.18	0.634085	0.180451	1_28003314	1_28999249	1_28	22605	0.7307	1.82
680	AX-77021256	AX-77023971	402	0.06	84.25	0.641604	0.157895	7_29003303	7_29998961	7_29	22643	0.7306	1.82
87	AX-75540704	AX-75542731	326	0.06	84.31	0.581454	0.167920	1_87001768	1_87996115	1_87	22684	0.7306	1.82
51	AX-75467097	AX-75469225	351	0.06	84.37	0.644110	0.172932	1_51000434	1_51997357	1_51	22682	0.7307	1.82
148	AX-80869416	AX-75291875	219	0.06	84.44	0.466165	0.127820	1_148001575	1_148999760	1_148	22693	0.7307	1.82
471	AX-76607158	AX-76609077	350	0.06	84.50	0.621554	0.175439	4_12000065	4_12998967	4_12	22742	0.7306	1.82
98	AX-75563524	AX-75565912	309	0.06	84.56	0.593985	0.157895	1_98002972	1_98999843	1_98	22783	0.7305	1.82
500	AX-76660532	AX-76662336	262	0.06	84.63	0.578947	0.157895	4_41004144	4_41988608	4_41	22812	0.7305	1.82
261	AX-76129400	AX-76131226	320	0.06	84.69	0.606516	0.177945	2_64002255	2_64995504	2_64	22840	0.7304	1.81
545	AX-76751074	AX-76753045	246	0.06	84.75	0.511278	0.135338	4_86004165	4_86969315	4_86	22830	0.7307	1.82
125	AX-80769246	AX-75243243	319	0.06	84.81	0.573935	0.150376	1_125000203	1_125995962	1_125	22823	0.7308	1.82
301	AX-75954338	AX-75956218	287	0.06	84.88	0.563910	0.165414	2_104002020	2_104998000	2_104	22846	0.7310	1.82
256	AX-76120372	AX-76122226	229	0.06	84.94	0.496241	0.152882	2_59001048	2_59997211	2_59	22847	0.7312	1.82
452	AX-76399187	AX-80976801	347	0.06	85.00	0.629073	0.192982	3_105013262	3_105999391	3_105	22843	0.7314	1.82
43	AX-75450602	AX-75452720	327	0.06	85.06	0.583960	0.182957	1_43004228	1_43997742	1_43	22856	0.7314	1.82
354	AX-76536799	AX-76558037	357	0.06	85.12	0.654135	0.167920	3_7002535	3_7998141	3_7	22852	0.7317	1.82
63	AX-75492912	AX-80886310	276	0.06	85.19	0.553885	0.135338	1_63001124	1_63995624	1_63	22902	0.7317	1.81
253	AX-76114617	AX-76116473	293	0.06	85.25	0.566416	0.162907	2_56009150	2_56997515	2_56	22929	0.7317	1.81
140	AX-75273649	AX-75275453	323	0.06	85.31	0.576441	0.155388	1_140120364	1_140998078	1_140	22934	0.7318	1.81
138	AX-80937522	AX-75271206	314	0.06	85.37	0.553885	0.170426	1_138000206	1_138999541	1_138	23013	0.7315	1.81
546	AX-76753167	AX-76755422	319	0.06	85.43	0.598997	0.160401	4_87021603	4_87998509	4_87	23002	0.7317	1.81
292	AX-76186670	AX-76188368	191	0.06	85.49	0.458647	0.152882	2_95000038	2_95993890	2_95	23049	0.7317	1.81
232	AX-76079690	AX-76081353	242	0.06	85.55	0.513784	0.132832	2_35001420	2_35998533	2_35	23092	0.7316	1.81
804	AX-75704729	AX-75707423	482	0.06	85.62	0.721804	0.175439	12_19000363	12_19922740	12_19	23118	0.7315	1.81
363	AX-76423346	AX-76425237	352	0.06	85.68	0.631579	0.180451	3_16001747	3_16998514	3_16	23120	0.7315	1.81
696	AX-77119213	AX-77121410	349	0.06	85.74	0.636591	0.147870	8_8001874	8_8998934	8_8	23153	0.7315	1.80
421	AX-76545104	AX-76547105	338	0.06	85.80	0.591479	0.150376	3_74001640	3_74999708	3_74	23153	0.7315	1.80
58	AX-80985948	AX-75484586	352	0.06	85.86	0.616541	0.157895	1_58002800	1_58998134	1_58	23210	0.7314	1.80
116	AX-75222177	AX-75224140	317	0.06	85.92	0.578947	0.155388	1_116024185	1_116998165	1_116	23232	0.7314	1.80
258	AX-76124109	AX-76125828	255	0.06	85.98	0.538847	0.132832	2_61003805	2_61992322	2_61	23281	0.7313	1.80
289	AX-76181012	AX-76182988	255	0.06	86.04	0.526316	0.132832	2_92000457	2_92998761	2_92	23300	0.7313	1.80
585	AX-76822205	AX-76824405	304	0.06	86.10	0.553885	0.147870	5_34003454	5_34981535	5_34	23294	0.7315	1.80
211	AX-76024911	AX-80822428	287	0.06	86.16	0.581454	0.167920	2_14000482	2_14999658	2_14	23295	0.7317	1.80
461	AX-76621911	AX-76641254	328	0.06	86.22	0.614035	0.155388	4_2000372	4_2997067	4_2	23311	0.7318	1.80
105	AX-75197748	AX-75200004	391	0.06	86.28	0.669173	0.157895	1_105000541	1_105997476	1_105	23352	0.7317	1.80
123	AX-75237001	AX-75239082	368	0.06	86.34	0.651629	0.175439	1_123022185	1_123999385	1_123	23369	0.7317	1.80
886	AX-75945722	AX-75917927	343	0.06	86.40	0.626566	0.170426	19_9001097	19_9972338	19_9	23391	0.7317	1.80
351	AX-76472329	AX-76493295	386	0.06	86.46	0.636591	0.167920	3_4001560	3_4998769	3_4	23444	0.7316	1.79
16	AX-75318470	AX-80982610	346	0.06	86.52	0.666667	0.167920	1_16002529	1_16994517	1_16	23437	0.7318	1.79
373	AX-76443409	AX-76445224	353	0.06	86.58	0.634085	0.190476	3_26000884	3_26999094	3_26	23493	0.7316	1.79
278	AX-76161181	AX-76162979	263	0.06	86.64	0.523810	0.165414	2_81000547	2_81999912	2_81	23501	0.7317	1.79
94	AX-75555247	AX-75557181	314	0.06	86.70	0.561404	0.160401	1_94002604	1_94997391	1_94	23513	0.7317	1.79
296	AX-76194128	AX-80900502	271	0.06	86.76	0.548872	0.150376	2_99005572	2_99999029	2_99	23560	0.7316	1.79
514	AX-76687285	AX-76689317	260	0.06	86.82	0.566416	0.142857	4_55003562	4_55997696	4_55	23582	0.7317	1.79
25	AX-75413650	AX-75415531	327	0.06	86.88	0.614035	0.132832	1_25056427	1_25998907	1_25	23608	0.7317	1.79
516	AX-80768250	AX-76693336	313	0.06	86.94	0.561404	0.175439	4_57000050	4_57999232	4_57	23631	0.7316	1.79
326	AX-76001659	AX-76003640	295	0.06	87.00	0.563910	0.125313	2_129000006	2_129996848	2_129	23670	0.7316	1.78
23	AX-75409500	AX-75411561	330	0.06	87.06	0.598997	0.155388	1_23001712	1_23998010	1_23	23672	0.7317	1.78
449	AX-76392333	AX-76394539	335	0.06	87.12	0.604010	0.165414	3_102001974	3_102996185	3_102	23690	0.7317	1.78
498	AX-76656726	AX-80912869	294	0.06	87.18	0.581454	0.162907	4_39000705	4_39999666	4_39	23706	0.7317	1.78
238	AX-76090186	AX-76091743	299	0.06	87.24	0.543860	0.130326	2_41001878	2_41998364	2_41	23735	0.7319	1.78
541	AX-76742429	AX-76744585	308	0.06	87.29	0.583960	0.140351	4_82001647	4_82992049	4_82	23748	0.7319	1.78
325	AX-75999694	AX-76001650	280	0.06	87.35	0.566416	0.150376	2_128001580	2_128996786	2_128	23785	0.7320	1.78
362	AX-76421234	AX-76423342	382	0.06	87.41	0.656642	0.167920	3_15006149	3_15999193	3_15	23779	0.7321	1.78
22	AX-75407465	AX-75409474	358	0.06	87.47	0.634085	0.157895	1_22002398	1_22988765	1_22	23781	0.7322	1.78
38	AX-80867991	AX-75442738	377	0.06	87.53	0.666667	0.155388	1_38002174	1_38998289	1_38	23790	0.7322	1.78
820	AX-75741122	AX-75743751	425	0.06	87.59	0.686717	0.172932	13_15001871	13_15998451	13_15	23790	0.7323	1.78
641	AX-76941849	AX-76944494	431	0.06	87.65	0.716792	0.177945	6_30001340	6_30999133	6_30	23797	0.7324	1.78
226	AX-76068975	AX-76070794	323	0.06	87.71	0.631579	0.132832	2_29004781	2_29996746	2_29	23809	0.7325	1.78
32	AX-75427706	AX-75429636	306	0.06	87.76	0.566416	0.155388	1_32004848	1_32996905	1_32	23825	0.7325	1.78
347	AX-80947139	AX-76595949	363	0.06	87.82	0.639098	0.170426	3_24281	3_993284	3_0	23834	0.7325	1.78
335	AX-76019167	AX-76021139	313	0.06	87.88	0.571429	0.147870	2_138003722	2_138999926	2_138	23861	0.7325	1.78
629	AX-76911131	AX-76913678	378	0.06	87.94	0.631579	0.155388	6_18001694	6_18998825	6_18	23871	0.7325	1.78
567	AX-76783232	AX-76785320	328	0.06	88.00	0.571429	0.137845	5_16000805	5_16998250	5_16	23879	0.7326	1.78
510	AX-76679463	AX-76681338	298	0.06	88.06	0.556391	0.162907	4_51000243	4_51999782	4_51	23929	0.7325	1.78
527	AX-76714211	AX-76716178	345	0.06	88.11	0.659148	0.145363	4_68001472	4_68997364	4_68	23934	0.7325	1.78
590	AX-76833320	AX-76835484	349	0.06	88.17	0.639098	0.157895	5_39000466	5_39998360	5_39	23968	0.7325	1.78
337	AX-80959201	AX-76025198	327	0.06	88.23	0.548872	0.132832	2_140001635	2_140995753	2_140	23974	0.7325	1.78
107	AX-75202354	AX-75204749	382	0.06	88.29	0.659148	0.165414	1_107000175	1_107999246	1_107	23998	0.7325	1.77
518	AX-76695469	AX-76697666	324	0.06	88.35	0.631579	0.140351	4_59002947	4_59994412	4_59	24051	0.7324	1.77
128	AX-80792865	AX-75249126	316	0.06	88.40	0.616541	0.152882	1_128002385	1_128997272	1_128	24061	0.7324	1.77
440	AX-80978975	AX-80885583	307	0.06	88.46	0.583960	0.165414	3_93001659	3_93994973	3_93	24084	0.7324	1.77
853	AX-75851569	AX-75852303	244	0.06	88.52	0.523810	0.162907	16_14092	16_605987	16_0	24111	0.7325	1.77
95	AX-75557186	AX-80963155	330	0.06	88.58	0.611529	0.132832	1_95000998	1_95999506	1_95	24127	0.7325	1.77
451	AX-76396829	AX-76399164	353	0.06	88.63	0.639098	0.165414	3_104001315	3_104984655	3_104	24141	0.7326	1.77
713	AX-77092653	AX-77095317	446	0.06	88.69	0.706767	0.182957	8_25000224	8_25996230	8_25	24144	0.7327	1.77
149	AX-75291888	AX-75293643	276	0.06	88.75	0.536341	0.137845	1_149008073	1_149996423	1_149	24162	0.7326	1.77
375	AX-76447234	AX-76449330	331	0.06	88.80	0.601504	0.167920	3_28001025	3_28998185	3_28	24224	0.7324	1.77
444	AX-76594214	AX-76596445	344	0.06	88.86	0.588972	0.167920	3_97000550	3_97996833	3_97	24253	0.7323	1.77
62	AX-75490725	AX-80813592	291	0.06	88.92	0.606516	0.147870	1_62000024	1_62998063	1_62	24287	0.7323	1.76
526	AX-76712243	AX-76714172	299	0.06	88.97	0.601504	0.140351	4_67001751	4_67989051	4_67	24284	0.7323	1.76
100	AX-75186364	AX-75188699	281	0.06	89.03	0.581454	0.137845	1_100003420	1_100988805	1_100	24304	0.7323	1.76
382	AX-76461450	AX-76463579	329	0.06	89.09	0.591479	0.145363	3_35001332	3_35999647	3_35	24327	0.7323	1.76
824	AX-75802622	AX-80951848	428	0.06	89.14	0.714286	0.175439	14_50084	14_999797	14_0	24330	0.7323	1.76
384	AX-76465810	AX-76467857	285	0.06	89.20	0.563910	0.165414	3_37001157	3_37993685	3_37	24340	0.7323	1.76
124	AX-80944752	AX-75241175	367	0.06	89.26	0.621554	0.155388	1_124002754	1_124996146	1_124	24336	0.7324	1.76
368	AX-76433548	AX-76435497	364	0.06	89.31	0.641604	0.152882	3_21000534	3_21992341	3_21	24328	0.7326	1.76
504	AX-76668165	AX-77281702	309	0.06	89.37	0.581454	0.120301	4_45003114	4_45998700	4_45	24360	0.7325	1.76
44	AX-75452726	AX-75454829	344	0.06	89.43	0.639098	0.177945	1_44001073	1_44997785	1_44	24383	0.7325	1.76
257	AX-76122237	AX-76124100	296	0.06	89.48	0.614035	0.135338	2_60003525	2_60996514	2_60	24411	0.7325	1.76
353	AX-76515065	AX-80892407	331	0.06	89.54	0.586466	0.157895	3_6000022	3_6995451	3_6	24403	0.7326	1.76
294	AX-76190339	AX-76192134	303	0.06	89.60	0.566416	0.137845	2_97000549	2_97998490	2_97	24451	0.7326	1.76
543	AX-76746739	AX-76748856	353	0.06	89.65	0.634085	0.177945	4_84002233	4_84998440	4_84	24449	0.7327	1.76
501	AX-76662360	AX-76664234	305	0.06	89.71	0.543860	0.167920	4_42002595	4_42994828	4_42	24469	0.7326	1.76
586	AX-76824457	AX-76826601	282	0.06	89.76	0.576441	0.175439	5_35006648	5_35995637	5_35	24462	0.7327	1.76
313	AX-80784915	AX-75978843	285	0.06	89.82	0.546366	0.150376	2_116001330	2_116998389	2_116	24477	0.7327	1.76
263	AX-76133262	AX-76134968	288	0.06	89.88	0.561404	0.155388	2_66002681	2_66995276	2_66	24498	0.7327	1.76
150	AX-75293654	AX-80839246	294	0.06	89.93	0.566416	0.145363	1_150001985	1_150992343	1_150	24508	0.7327	1.76
288	AX-76179231	AX-76181011	259	0.06	89.99	0.588972	0.137845	2_91002179	2_91999701	2_91	24514	0.7328	1.76
229	AX-80827479	AX-76076272	210	0.06	90.04	0.508772	0.135338	2_32001786	2_32998224	2_32	24557	0.7329	1.76
304	AX-75960061	AX-75961944	346	0.06	90.10	0.614035	0.167920	2_107004694	2_107995223	2_107	24558	0.7330	1.76
383	AX-80876491	AX-76465799	297	0.06	90.15	0.614035	0.147870	3_36002067	3_36995251	3_36	24556	0.7332	1.76
729	AX-77125529	AX-77128503	397	0.06	90.21	0.634085	0.165414	9_11000117	9_11998979	9_11	24570	0.7332	1.76
371	AX-76439539	AX-76441508	331	0.06	90.26	0.611529	0.140351	3_24003566	3_24996970	3_24	24571	0.7333	1.76
126	AX-75243253	AX-75245232	234	0.06	90.32	0.501253	0.140351	1_126001632	1_126993345	1_126	24587	0.7333	1.76
151	AX-75295504	AX-75297392	286	0.06	90.37	0.558897	0.160401	1_151003778	1_151999805	1_151	24599	0.7333	1.75
265	AX-76136939	AX-76138741	308	0.05	90.43	0.583960	0.140351	2_68003626	2_68997358	2_68	24602	0.7334	1.75
66	AX-75499299	AX-75501588	354	0.05	90.48	0.624060	0.125313	1_66000175	1_66999272	1_66	24616	0.7334	1.75
783	AX-75652198	AX-75654953	341	0.05	90.54	0.619048	0.132832	11_19001109	11_19997265	11_19	24638	0.7334	1.75
115	AX-80736640	AX-75222160	339	0.05	90.59	0.609023	0.165414	1_115001140	1_115999819	1_115	24646	0.7334	1.75
55	AX-75476226	AX-75478139	104	0.05	90.65	0.260652	0.097744	1_55021353	1_55996266	1_55	24659	0.7336	1.75
231	AX-76077964	AX-76079680	296	0.05	90.70	0.591479	0.150376	2_34003561	2_34996555	2_34	24690	0.7335	1.75
254	AX-76116480	AX-76118411	275	0.05	90.76	0.556391	0.125313	2_57004499	2_57994157	2_57	24713	0.7335	1.75
291	AX-76184817	AX-80834733	250	0.05	90.81	0.531328	0.135338	2_94002120	2_94997147	2_94	24761	0.7335	1.75
391	AX-76480750	AX-76482937	313	0.05	90.86	0.553885	0.150376	3_44001824	3_44999285	3_44	24767	0.7335	1.75
591	AX-76835494	AX-76837775	268	0.05	90.92	0.521303	0.135338	5_40004391	5_40999047	5_40	24778	0.7335	1.75
101	AX-75188725	AX-75190996	297	0.05	90.97	0.588972	0.112782	1_101003750	1_101993781	1_101	24810	0.7335	1.75
357	AX-76601274	AX-76411549	319	0.05	91.03	0.588972	0.152882	3_10001439	3_10995437	3_10	24822	0.7335	1.75
420	AX-76543013	AX-76545096	337	0.05	91.08	0.616541	0.155388	3_73000044	3_73996184	3_73	24832	0.7335	1.75
329	AX-80826885	AX-80995669	268	0.05	91.13	0.543860	0.130326	2_132002106	2_132998425	2_132	24843	0.7336	1.75
455	AX-76406315	AX-76408690	363	0.05	91.19	0.631579	0.160401	3_108000266	3_108999411	3_108	24883	0.7336	1.75
561	AX-76891266	AX-76772202	367	0.05	91.24	0.649123	0.137845	5_10003219	5_10999373	5_10	24879	0.7337	1.75
523	AX-76706218	AX-76708234	276	0.05	91.29	0.533835	0.157895	4_64006402	4_64999734	4_64	24882	0.7337	1.75
117	AX-75224150	AX-75226154	284	0.05	91.35	0.553885	0.160401	1_117006518	1_117996403	1_117	24914	0.7337	1.74
1	AX-75560156	AX-75387904	294	0.05	91.40	0.551378	0.135338	1_1003228	1_1999125	1_1	24908	0.7338	1.75
269	AX-76144126	AX-76145930	204	0.05	91.45	0.453634	0.115288	2_72018891	2_72997698	2_72	24905	0.7339	1.75
519	AX-76697681	AX-76699712	306	0.05	91.51	0.556391	0.137845	4_60000075	4_60996461	4_60	24928	0.7338	1.74
556	AX-80987705	AX-80846004	236	0.05	91.56	0.508772	0.140351	5_5002083	5_5807928	5_5	24949	0.7338	1.74
348	AX-76597616	AX-76432066	299	0.05	91.61	0.553885	0.152882	3_1000324	3_1990086	3_1	24967	0.7337	1.74
90	AX-80881592	AX-75549322	302	0.05	91.66	0.601504	0.147870	1_90000293	1_90996208	1_90	24980	0.7338	1.74
286	AX-76175392	AX-80760744	293	0.05	91.72	0.629073	0.137845	2_89003787	2_89997478	2_89	24999	0.7337	1.74
42	AX-75448656	AX-75450596	260	0.05	91.77	0.548872	0.162907	1_42009386	1_42999329	1_42	25047	0.7337	1.74
52	AX-80777321	AX-80740505	380	0.05	91.82	0.659148	0.132832	1_52000127	1_52998004	1_52	25064	0.7336	1.74
487	AX-76635660	AX-76637441	248	0.05	91.88	0.498747	0.142857	4_28001305	4_28997654	4_28	25103	0.7335	1.74
741	AX-77162565	AX-77165757	401	0.05	91.93	0.696742	0.145363	9_23001311	9_23999904	9_23	25149	0.7333	1.74
233	AX-76081356	AX-76083258	304	0.05	91.98	0.573935	0.155388	2_36000394	2_36998853	2_36	25149	0.7333	1.74
314	AX-75978845	AX-75980702	282	0.05	92.03	0.498747	0.135338	2_117000983	2_117995914	2_117	25174	0.7333	1.73
282	AX-76168065	AX-76170027	306	0.05	92.09	0.591479	0.127820	2_85007540	2_85992348	2_85	25185	0.7333	1.73
327	AX-76003645	AX-76005618	286	0.05	92.14	0.616541	0.190476	2_130000481	2_130998287	2_130	25213	0.7333	1.73
396	AX-76491365	AX-76493398	309	0.05	92.19	0.571429	0.162907	3_49003955	3_49996799	3_49	25226	0.7334	1.73
312	AX-75975233	AX-75977105	304	0.05	92.24	0.578947	0.180451	2_115004723	2_115999263	2_115	25237	0.7334	1.73
594	AX-76842460	AX-76844656	288	0.05	92.29	0.596491	0.127820	5_43001408	5_43998349	5_43	25254	0.7334	1.73
580	AX-76811799	AX-76814089	313	0.05	92.35	0.561404	0.130326	5_29000354	5_29995193	5_29	25259	0.7334	1.73
479	AX-76620254	AX-76621889	269	0.05	92.40	0.536341	0.147870	4_20004361	4_20999751	4_20	25300	0.7333	1.73
152	AX-75297396	AX-75299346	284	0.05	92.45	0.546366	0.130326	1_152005948	1_152996463	1_152	25315	0.7333	1.73
322	AX-75993864	AX-75995809	247	0.05	92.50	0.538847	0.137845	2_125000130	2_125996039	2_125	25347	0.7333	1.73
691	AX-77106901	AX-77109318	382	0.05	92.55	0.588972	0.150376	8_3004797	8_3998456	8_3	25356	0.7333	1.73
285	AX-76173554	AX-76175389	277	0.05	92.61	0.521303	0.132832	2_88000219	2_88998286	2_88	25372	0.7333	1.73
598	AX-76851578	AX-76853701	284	0.05	92.66	0.576441	0.142857	5_47003017	5_47999085	5_47	25385	0.7333	1.73
12	AX-75235939	AX-75257008	337	0.05	92.71	0.591479	0.145363	1_12000455	1_12999010	1_12	25394	0.7333	1.73
495	AX-76651132	AX-76652924	256	0.05	92.76	0.511278	0.120301	4_36003578	4_36995313	4_36	25399	0.7333	1.73
333	AX-76015646	AX-76017118	193	0.05	92.81	0.458647	0.110276	2_136229298	2_136991512	2_136	25421	0.7333	1.73
24	AX-75411569	AX-75413541	275	0.05	92.86	0.583960	0.140351	1_24001443	1_24994263	1_24	25410	0.7334	1.73
158	AX-75310490	AX-75312450	288	0.05	92.91	0.586466	0.145363	1_158000773	1_158998005	1_158	25427	0.7335	1.73
551	AX-76847262	AX-76773218	314	0.05	92.96	0.596491	0.135338	5_29775	5_999985	5_0	25430	0.7336	1.73
200	AX-76071232	AX-76088744	329	0.05	93.02	0.596491	0.135338	2_3005807	2_3996075	2_3	25456	0.7336	1.73
437	AX-76578784	AX-76580733	306	0.05	93.07	0.581454	0.132832	3_90008293	3_90992375	3_90	25458	0.7336	1.73
339	AX-76027308	AX-76029310	279	0.05	93.12	0.558897	0.147870	2_142000020	2_142994191	2_142	25460	0.7337	1.73
689	AX-77057343	AX-77082097	174	0.05	93.17	0.408521	0.112782	8_1027422	8_1999902	8_1	25510	0.7335	1.72
295	AX-76192144	AX-76194112	297	0.05	93.22	0.561404	0.125313	2_98001528	2_98996645	2_98	25521	0.7335	1.72
360	AX-76417295	AX-76419291	314	0.05	93.27	0.624060	0.110276	3_13003454	3_13999985	3_13	25531	0.7335	1.72
763	AX-75602314	AX-80970492	87	0.05	93.32	0.275689	0.095238	10_20000294	10_20412234	10_20	25528	0.7339	1.72
275	AX-80966473	AX-76157383	275	0.05	93.37	0.548872	0.122807	2_78000918	2_78977253	2_78	25529	0.7339	1.72
162	AX-80890447	AX-75319988	350	0.05	93.41	0.568922	0.115288	1_162001955	1_162999938	1_162	25533	0.7339	1.72
78	AX-75522107	AX-75524190	298	0.05	93.46	0.526316	0.125313	1_78000931	1_78998024	1_78	25558	0.7339	1.72
349	AX-76432283	AX-76451358	328	0.05	93.51	0.593985	0.100251	3_2000032	3_2998867	3_2	25565	0.7339	1.72
520	AX-76699725	AX-76701900	347	0.05	93.56	0.611529	0.157895	4_61001499	4_61999721	4_61	25572	0.7340	1.72
215	AX-76048709	AX-76050665	287	0.05	93.61	0.558897	0.130326	2_18000346	2_18999782	2_18	25578	0.7340	1.72
690	AX-77082139	AX-77106882	265	0.05	93.66	0.558897	0.137845	8_2001996	8_2997611	8_2	25587	0.7340	1.72
550	AX-76762155	AX-76762811	108	0.05	93.71	0.298246	0.097744	4_91001569	4_91257177	4_91	25655	0.7339	1.72
875	AX-75917309	AX-75887738	339	0.05	93.76	0.591479	0.130326	18_10000907	18_10999507	18_10	25665	0.7339	1.72
309	AX-75969679	AX-75971600	291	0.05	93.80	0.531328	0.135338	2_112003482	2_112995482	2_112	25686	0.7339	1.72
467	AX-76740878	AX-76762832	291	0.05	93.85	0.531328	0.132832	4_8006247	4_8999885	4_8	25694	0.7340	1.72
650	AX-76974792	AX-80888009	149	0.05	93.90	0.353383	0.120301	7_1045201	7_1790619	7_1	25689	0.7343	1.72
521	AX-76701915	AX-76703960	289	0.05	93.95	0.548872	0.112782	4_62006273	4_62997901	4_62	25685	0.7343	1.72
219	AX-76056377	AX-81001655	268	0.05	94.00	0.551378	0.112782	2_22138978	2_22996354	2_22	25698	0.7343	1.72
342	AX-76033401	AX-76035583	345	0.05	94.04	0.598997	0.127820	2_145001359	2_145998779	2_145	25702	0.7344	1.72
276	AX-80840009	AX-76159325	243	0.05	94.09	0.501253	0.092732	2_79001125	2_79999675	2_79	25710	0.7344	1.72
330	AX-76009507	AX-80751583	207	0.05	94.14	0.466165	0.095238	2_133000519	2_133998978	2_133	25722	0.7344	1.72
441	AX-76587574	AX-76589872	356	0.05	94.19	0.629073	0.122807	3_94002004	3_94998337	3_94	25735	0.7344	1.72
525	AX-76710337	AX-76712237	272	0.05	94.23	0.528822	0.125313	4_66009577	4_66998777	4_66	25747	0.7344	1.72
460	AX-76604228	AX-76621869	296	0.05	94.28	0.576441	0.132832	4_1000448	4_1997625	4_1	25761	0.7344	1.72
21	AX-75405422	AX-75407459	314	0.05	94.33	0.586466	0.125313	1_21007210	1_21998931	1_21	25763	0.7345	1.72
557	AX-76883064	AX-76884438	245	0.05	94.38	0.496241	0.130326	5_6391342	5_6999673	5_6	25772	0.7345	1.72
600	AX-80998559	AX-76858740	362	0.05	94.42	0.666667	0.145363	5_49000452	5_49996005	5_49	25792	0.7345	1.72
338	AX-76025212	AX-76027290	273	0.05	94.47	0.531328	0.140351	2_141004918	2_141992858	2_141	25793	0.7346	1.72
142	AX-75277223	AX-75279115	257	0.05	94.51	0.503759	0.122807	1_142014317	1_142997646	1_142	25807	0.7345	1.72
343	AX-76035593	AX-76037717	285	0.05	94.56	0.553885	0.135338	2_146002741	2_146997254	2_146	25819	0.7346	1.72
576	AX-76802897	AX-76805153	332	0.05	94.61	0.619048	0.115288	5_25000385	5_25999154	5_25	25824	0.7346	1.72
445	AX-76596453	AX-76598666	293	0.05	94.65	0.548872	0.125313	3_98001604	3_98998990	3_98	25839	0.7346	1.72
534	AX-76727713	AX-76729675	240	0.05	94.70	0.503759	0.115288	4_75000655	4_75992482	4_75	25865	0.7345	1.71
542	AX-76744603	AX-76746729	310	0.05	94.74	0.551378	0.107769	4_83001010	4_83997289	4_83	25870	0.7345	1.71
376	AX-76449338	AX-76451410	267	0.04	94.79	0.543860	0.132832	3_29001173	3_29999617	3_29	25893	0.7344	1.71
372	AX-76441522	AX-80743212	312	0.04	94.83	0.586466	0.117794	3_25002990	3_25997361	3_25	25903	0.7345	1.71
164	AX-75321894	AX-75323903	273	0.04	94.87	0.511278	0.107769	1_164002665	1_164997944	1_164	25909	0.7344	1.71
76	AX-75518058	AX-80741633	301	0.04	94.92	0.578947	0.130326	1_76002358	1_76997010	1_76	25932	0.7345	1.71
310	AX-75971613	AX-80766583	267	0.04	94.96	0.503759	0.115288	2_113001416	2_113992364	2_113	25933	0.7345	1.71
431	AX-76566542	AX-76568246	228	0.04	95.00	0.436090	0.097744	3_84002311	3_84998326	3_84	25929	0.7345	1.71
532	AX-76723784	AX-76725779	293	0.04	95.05	0.571429	0.115288	4_73009277	4_73991941	4_73	25966	0.7344	1.71
159	AX-75312452	AX-80866588	271	0.04	95.09	0.491228	0.125313	1_159003135	1_159999296	1_159	25980	0.7344	1.71
264	AX-76134980	AX-76136923	285	0.04	95.13	0.528822	0.110276	2_67001880	2_67995557	2_67	25985	0.7344	1.71
161	AX-75315964	AX-75317801	236	0.04	95.18	0.488722	0.107769	1_161000096	1_161996976	1_161	25992	0.7344	1.71
216	AX-76050672	AX-76052568	275	0.04	95.22	0.533835	0.097744	2_19004950	2_19994334	2_19	26004	0.7344	1.71
3	AX-75421276	AX-75442362	304	0.04	95.26	0.543860	0.115288	1_3000135	1_3999701	1_3	26012	0.7344	1.71
359	AX-77279379	AX-76417288	267	0.04	95.31	0.543860	0.130326	3_12224444	3_12999119	3_12	26016	0.7344	1.71
197	AX-76050619	AX-75951203	228	0.04	95.35	0.476190	0.112782	2_22397	2_995408	2_0	26036	0.7345	1.71
766	AX-75654735	AX-75657293	316	0.04	95.39	0.533835	0.117794	11_2000809	11_2742622	11_2	26037	0.7346	1.71
311	AX-75973462	AX-80889437	257	0.04	95.43	0.476190	0.117794	2_114004113	2_114995221	2_114	26048	0.7345	1.71
926	AX-76319416	AX-76320534	168	0.04	95.47	0.403509	0.102757	24_6000210	24_6269740	24_6	26081	0.7344	1.71
111	AX-80984117	AX-75213493	338	0.04	95.51	0.578947	0.122807	1_111001733	1_111999862	1_111	26101	0.7344	1.71
334	AX-76017149	AX-76019158	285	0.04	95.55	0.546366	0.107769	2_137005397	2_137998431	2_137	26131	0.7343	1.71
358	AX-76411724	AX-76415753	243	0.04	95.60	0.456140	0.117794	3_11001927	3_11690099	3_11	26151	0.7343	1.70
565	AX-76778759	AX-76780952	198	0.04	95.64	0.423559	0.107769	5_14002078	5_14987116	5_14	26162	0.7343	1.70
284	AX-76171859	AX-76173553	196	0.04	95.68	0.448622	0.105263	2_87024502	2_87998891	2_87	26170	0.7344	1.70
13	AX-75257119	AX-80967088	290	0.04	95.72	0.511278	0.117794	1_13003777	1_13998667	1_13	26165	0.7345	1.70
593	AX-76840036	AX-76842452	335	0.04	95.76	0.621554	0.102757	5_42000579	5_42998677	5_42	26171	0.7345	1.70
522	AX-76703975	AX-76706193	291	0.04	95.80	0.533835	0.107769	4_63002352	4_63994771	4_63	26175	0.7346	1.70
651	AX-76993142	AX-80868289	212	0.04	95.84	0.456140	0.105263	7_156342	7_997983	7_0	26165	0.7347	1.70
321	AX-75991876	AX-75993845	186	0.04	95.88	0.423559	0.100251	2_124006387	2_124988511	2_124	26175	0.7347	1.70
533	AX-80937524	AX-76727680	262	0.04	95.92	0.508772	0.125313	4_74001668	4_74988693	4_74	26205	0.7346	1.70
218	AX-76054421	AX-76055990	252	0.04	95.96	0.466165	0.115288	2_21000558	2_21901484	2_21	26225	0.7346	1.70
464	AX-76679542	AX-76699744	284	0.04	96.00	0.568922	0.110276	4_5005829	4_5997346	4_5	26273	0.7346	1.70
53	AX-75471508	AX-75473847	325	0.04	96.04	0.614035	0.105263	1_53002697	1_53997943	1_53	26279	0.7345	1.70
344	AX-76037724	AX-76039880	278	0.04	96.08	0.538847	0.120301	2_147001875	2_147999277	2_147	26295	0.7345	1.70
468	AX-76762839	AX-80787203	296	0.04	96.11	0.596491	0.122807	4_9001502	4_9999279	4_9	26326	0.7345	1.70
271	AX-76147636	AX-76149410	158	0.04	96.15	0.365915	0.055138	2_74002335	2_74992210	2_74	26321	0.7346	1.70
528	AX-76716183	AX-76718068	315	0.04	96.19	0.596491	0.115288	4_69000658	4_69993865	4_69	26360	0.7345	1.70
141	AX-75275457	AX-75277216	265	0.04	96.23	0.483709	0.102757	1_141000474	1_141990666	1_141	26375	0.7345	1.70
459	AX-76608443	AX-76604117	300	0.04	96.27	0.588972	0.117794	4_50180	4_996144	4_0	26373	0.7345	1.70
935	AX-76348261	AX-76349447	115	0.04	96.31	0.365915	0.090226	26_5000429	26_5289444	26_5	26400	0.7346	1.70
435	AX-76574546	AX-76576617	347	0.04	96.35	0.621554	0.117794	3_88005738	3_88983251	3_88	26414	0.7346	1.70
658	AX-77050130	AX-77051044	84	0.04	96.39	0.250627	0.082707	7_7006436	7_7999380	7_7	26451	0.7345	1.70
717	AX-80893651	AX-77106571	217	0.04	96.42	0.478697	0.080201	8_29000182	8_29930152	8_29	26466	0.7346	1.69
497	AX-76654796	AX-76656719	279	0.04	96.46	0.563910	0.112782	4_38007175	4_38997248	4_38	26471	0.7346	1.69
19	AX-75390763	AX-75403358	262	0.04	96.50	0.503759	0.112782	1_19003354	1_19999353	1_19	26469	0.7346	1.69
267	AX-76140677	AX-76142430	204	0.04	96.54	0.431078	0.092732	2_70002582	2_70995838	2_70	26464	0.7347	1.70
450	AX-80782630	AX-76396826	324	0.04	96.57	0.596491	0.120301	3_103009214	3_103999969	3_103	26469	0.7347	1.69
477	AX-76618097	AX-76619402	205	0.04	96.61	0.428571	0.095238	4_18000247	4_18832896	4_18	26476	0.7347	1.69
18	AX-77277518	AX-75390616	257	0.04	96.65	0.508772	0.120301	1_18005747	1_18988390	1_18	26476	0.7348	1.69
436	AX-76576653	AX-76578759	275	0.04	96.69	0.513784	0.112782	3_89000059	3_89994428	3_89	26480	0.7348	1.69
486	AX-76633792	AX-76635654	265	0.04	96.72	0.561404	0.107769	4_27000372	4_27994859	4_27	26500	0.7348	1.69
280	AX-76164467	AX-80912665	256	0.04	96.76	0.493734	0.107769	2_83001834	2_83997168	2_83	26500	0.7348	1.69
315	AX-75980712	AX-75982613	187	0.04	96.80	0.416040	0.077694	2_118000748	2_118991333	2_118	26516	0.7348	1.69
297	AX-80976016	AX-75948571	207	0.04	96.83	0.458647	0.105263	2_100001014	2_100997520	2_100	26551	0.7347	1.69
320	AX-75989776	AX-80803975	211	0.04	96.87	0.481203	0.092732	2_123000283	2_123994420	2_123	26558	0.7347	1.69
361	AX-76419301	AX-80934279	313	0.04	96.91	0.563910	0.105263	3_14005101	3_14999520	3_14	26568	0.7348	1.69
340	AX-76029329	AX-76031204	239	0.04	96.94	0.493734	0.097744	2_143007617	2_143982777	2_143	26573	0.7348	1.69
583	AX-76818418	AX-76820223	205	0.04	96.98	0.426065	0.107769	5_32001226	5_32997980	5_32	26565	0.7349	1.69
806	AX-75756462	AX-75739699	230	0.04	97.01	0.496241	0.112782	13_1002574	13_1999797	13_1	26578	0.7349	1.69
17	AX-75341035	AX-75365261	242	0.04	97.05	0.501253	0.092732	1_17001076	1_17996923	1_17	26574	0.7350	1.69
157	AX-75308410	AX-75310482	249	0.04	97.09	0.503759	0.087719	1_157001857	1_157998434	1_157	26583	0.7350	1.69
465	AX-76699825	AX-76720142	263	0.04	97.12	0.531328	0.102757	4_6001408	4_6995017	4_6	26587	0.7350	1.69
163	AX-75319993	AX-80870300	216	0.03	97.16	0.428571	0.082707	1_163002258	1_163997718	1_163	26591	0.7350	1.69
346	AX-80748195	AX-76043177	89	0.03	97.19	0.313283	0.077694	2_149000875	2_149517792	2_149	26595	0.7351	1.69
341	AX-76031230	AX-76033394	219	0.03	97.22	0.473684	0.087719	2_144002138	2_144998010	2_144	26592	0.7352	1.69
268	AX-76142445	AX-76144069	221	0.03	97.26	0.441103	0.090226	2_71002370	2_71989357	2_71	26591	0.7352	1.69
531	AX-76722078	AX-76723751	215	0.03	97.29	0.463659	0.097744	4_72081983	4_72990211	4_72	26628	0.7351	1.69
767	AX-75657376	AX-75658922	252	0.03	97.32	0.463659	0.087719	11_3327637	11_3998325	11_3	26624	0.7352	1.69
611	AX-76911570	AX-76960383	174	0.03	97.35	0.345865	0.065163	6_517174	6_997749	6_0	26629	0.7352	1.69
27	AX-75417582	AX-80917660	245	0.03	97.39	0.531328	0.085213	1_27000790	1_27995808	1_27	26627	0.7353	1.69
529	AX-76718078	AX-76720030	242	0.03	97.42	0.506266	0.077694	4_70000654	4_70997711	4_70	26656	0.7352	1.69
592	AX-76837777	AX-76840025	263	0.03	97.45	0.516291	0.082707	5_41000480	5_41995826	5_41	26661	0.7352	1.69
524	AX-76708240	AX-76710304	198	0.03	97.48	0.403509	0.087719	4_65002564	4_65994815	4_65	26661	0.7352	1.69
506	AX-76671930	AX-76673757	258	0.03	97.51	0.576441	0.072682	4_47000597	4_47992483	4_47	26683	0.7352	1.69
513	AX-76685263	AX-76687277	299	0.03	97.54	0.573935	0.070175	4_54002115	4_54999299	4_54	26691	0.7352	1.69
270	AX-76145944	AX-80857623	169	0.03	97.57	0.388471	0.075188	2_73003968	2_73995869	2_73	26688	0.7352	1.69
466	AX-76720490	AX-76740638	235	0.03	97.60	0.473684	0.082707	4_7010820	4_7995092	4_7	26684	0.7354	1.69
283	AX-76170042	AX-76171656	218	0.03	97.63	0.416040	0.090226	2_86000058	2_86898766	2_86	26696	0.7353	1.69
647	AX-80910836	AX-76973527	154	0.03	97.66	0.353383	0.072682	7_39605	7_995954	7_0	26693	0.7354	1.69
718	AX-77124439	AX-77176391	210	0.03	97.69	0.418546	0.085213	9_552762	9_997916	9_0	26706	0.7354	1.69
160	AX-80761167	AX-75315958	187	0.03	97.72	0.393484	0.082707	1_160006925	1_160998084	1_160	26727	0.7354	1.69
946	AX-80950131	AX-76387278	278	0.03	97.75	0.563910	0.072682	28_4004758	28_4964406	28_4	26758	0.7353	1.69
743	AX-75578773	AX-75618565	177	0.03	97.78	0.375940	0.092732	10_509881	10_999195	10_0	26758	0.7353	1.69
562	AX-76772209	AX-80856077	180	0.03	97.81	0.398496	0.057644	5_11002607	5_11992136	5_11	26755	0.7353	1.69
936	AX-76363071	AX-76370641	141	0.03	97.83	0.328321	0.075188	27_4685	27_984466	27_0	26749	0.7354	1.69
73	AX-75514278	AX-80816107	161	0.02	97.86	0.328321	0.060150	1_73001573	1_73877750	1_73	26771	0.7354	1.69
823	AX-75748798	AX-80744684	100	0.02	97.88	0.250627	0.060150	13_18000609	13_18379348	13_18	26775	0.7354	1.69
854	AX-75863383	AX-75875245	141	0.02	97.90	0.298246	0.055138	17_662070	17_999997	17_0	26780	0.7354	1.69
432	AX-76568279	AX-76570143	244	0.02	97.92	0.488722	0.055138	3_85013966	3_85998902	3_85	26784	0.7354	1.69
478	AX-80930686	AX-76620247	146	0.02	97.95	0.353383	0.060150	4_19360087	4_19998058	4_19	26786	0.7354	1.69
865	AX-80811334	AX-75915973	297	0.02	97.97	0.558897	0.047619	18_82987	18_997260	18_0	26802	0.7354	1.69
319	AX-75987800	AX-75989754	172	0.02	97.99	0.360902	0.052632	2_122000094	2_122989055	2_122	26803	0.7354	1.69
272	AX-76149444	AX-76151385	122	0.02	98.01	0.305764	0.047619	2_75011096	2_75999391	2_75	26801	0.7355	1.69
646	AX-76955487	AX-76956474	132	0.02	98.02	0.343358	0.050125	6_35001335	6_35428840	6_35	26801	0.7355	1.69
317	AX-75984479	AX-80843706	134	0.02	98.04	0.303258	0.047619	2_120000142	2_120837617	2_120	26804	0.7355	1.69
279	AX-76162982	AX-76164460	96	0.02	98.06	0.258145	0.050125	2_82001969	2_82999092	2_82	26812	0.7355	1.69
805	AX-75768788	AX-75756345	102	0.02	98.08	0.280702	0.040100	13_589638	13_998207	13_0	26818	0.7355	1.69
318	AX-75986555	AX-75987795	159	0.02	98.09	0.408521	0.045113	2_121333669	2_121997686	2_121	26823	0.7355	1.69
582	AX-80793886	AX-76818406	119	0.02	98.11	0.263158	0.040100	5_31000460	5_31997967	5_31	26822	0.7355	1.69
458	AX-76414030	AX-80756978	81	0.02	98.13	0.235589	0.042607	3_111002147	3_111279784	3_111	26836	0.7355	1.69
196	AX-75401493	AX-75402154	93	0.01	98.14	0.192982	0.035088	1_196000017	1_196199135	1_196	26839	0.7355	1.69
222	AX-80843381	AX-76061853	43	0.01	98.15	0.117794	0.020050	2_25002058	2_25293870	2_25	26837	0.7356	1.69
127	AX-75245249	AX-75246990	103	0.01	98.17	0.245614	0.037594	1_127000401	1_127996789	1_127	26832	0.7356	1.69
784	AX-75654960	AX-75655419	54	0.01	98.18	0.147870	0.040100	11_20000034	11_20200990	11_20	26835	0.7356	1.69
530	AX-76720034	AX-76720639	61	0.01	98.19	0.142857	0.037594	4_71001596	4_71286509	4_71	26849	0.7356	1.68
75	AX-75516872	AX-75518051	42	0.01	98.20	0.120301	0.022556	1_75168308	1_75998477	1_75	26854	0.7355	1.68
316	AX-75982787	AX-75984475	79	0.01	98.21	0.210526	0.022556	2_119079971	2_119998077	2_119	26855	0.7355	1.68
698	AX-77123632	AX-77123811	20	0.00	98.21	0.072682	0.007519	8_10002013	8_10079546	8_10	26865	0.7355	1.68
649	AX-77055536	AX-76993063	24	0.00	98.22	0.075188	0.007519	7_73370	7_156051	7_0	26862	0.7355	1.68
74	AX-75515948	AX-75516808	17	0.00	98.22	0.050125	0.010025	1_74028301	1_74608133	1_74	26864	0.7355	1.68
839	AX-75787495	AX-75787631	11	0.00	98.22	0.035088	0.005013	14_15000636	14_15549029	14_15	26864	0.7355	1.68
648	AX-76973657	AX-76974704	15	0.00	98.23	0.035088	0.010025	7_1000656	7_1041524	7_1	26864	0.7355	1.68
742	AX-77165760	AX-77165953	26	0.00	98.23	0.060150	0.000000	9_24000358	9_24061055	9_24	26866	0.7355	1.68
901	AX-76208095	AX-76208319	17	0.00	98.23	0.027569	0.002506	20_14007690	20_14098655	20_14	26866	0.7355	1.68
947	AX-76249167	AX-76249167	1	0.00	98.23	0.010025	0.000000	Un_NT_479320v1_1191	Un_NT_479320v1_1191	Un_NT_479320v	26866	0.7355	1.68
876	AX-75887776	AX-75887776	1	0.00	98.23	0.000000	0.000000	18_11017173	18_11017173	18_11	26867	0.7355	1.68

## Sheet: DR%
Window	start	end	#SNPs	%Var	Cum%Var	p>0	p>Average	map_pos0	map_posn	chr_Mb	var(ghat)	corr	regr
166	AX-75326187	AX-75328559	390	2.79	2.79	0.929825	0.791980	1_166000511	1_166999195	1_166	0.001	0.1504	2.20
377	AX-76451411	AX-76453354	386	1.39	4.18	0.847118	0.598997	3_30000897	3_30993376	3_30	0.002	0.1776	2.31
619	AX-76966846	AX-76969472	508	0.99	5.18	0.897243	0.621554	6_8002588	6_8996459	6_8	0.002	0.2290	2.74
942	AX-76388358	AX-76370875	883	0.70	5.87	0.972431	0.751880	28_24369	28_999295	28_0	0.002	0.2613	3.08
206	AX-76178949	AX-76196976	310	0.62	6.49	0.736842	0.461153	2_9012190	2_9990590	2_9	0.002	0.2817	3.25
483	AX-80946871	AX-76629630	321	0.55	7.04	0.759399	0.453634	4_24000906	4_24996950	4_24	0.002	0.3191	3.64
894	AX-76223652	AX-80862565	475	0.54	7.58	0.862155	0.523810	20_7000004	20_7998579	20_7	0.002	0.3382	3.83
827	AX-75792098	AX-75795328	549	0.53	8.11	0.887218	0.586466	14_3001973	14_3999889	14_3	0.002	0.3528	3.88
760	AX-75591253	AX-80818911	631	0.52	8.63	0.894737	0.558897	10_17001841	10_17999778	10_17	0.003	0.3666	3.91
56	AX-75478145	AX-75480271	358	0.52	9.15	0.814536	0.503759	1_56000162	1_56998456	1_56	0.003	0.3840	3.97
892	AX-76218120	AX-76220727	492	0.51	9.67	0.862155	0.561404	20_5000651	20_5999452	20_5	0.003	0.3925	3.92
248	AX-80856159	AX-76109268	188	0.44	10.11	0.568922	0.380952	2_51000883	2_51998771	2_51	0.003	0.4039	3.89
236	AX-76086890	AX-76088543	305	0.44	10.54	0.751880	0.448622	2_39001197	2_39999827	2_39	0.003	0.4166	3.91
482	AX-76625753	AX-76627710	370	0.41	10.96	0.766917	0.383459	4_23000814	4_23999910	4_23	0.003	0.4254	3.90
934	AX-76343750	AX-76348255	806	0.36	11.32	0.947368	0.583960	26_4000618	26_4999719	26_4	0.003	0.4357	3.94
736	AX-77146536	AX-77149650	569	0.34	11.66	0.874687	0.453634	9_18001040	9_18998855	9_18	0.004	0.4396	3.88
620	AX-76969484	AX-76972187	486	0.33	11.99	0.827068	0.423559	6_9000091	6_9999004	6_9	0.004	0.4446	3.86
622	AX-80921353	AX-76896151	419	0.33	12.32	0.754386	0.325815	6_11001860	6_11994987	6_11	0.004	0.4508	3.87
237	AX-76088554	AX-76090182	305	0.33	12.65	0.684211	0.353383	2_40007952	2_40999399	2_40	0.004	0.4569	3.82
893	AX-76220737	AX-76223642	476	0.31	12.96	0.812030	0.431078	20_6003648	20_6997363	20_6	0.004	0.4596	3.80
735	AX-77143390	AX-77146534	482	0.31	13.26	0.829574	0.441103	9_17002720	9_17999967	9_17	0.004	0.4620	3.73
734	AX-77140311	AX-77143382	508	0.31	13.57	0.814536	0.436090	9_16001716	9_16999606	9_16	0.005	0.4626	3.64
401	AX-80976982	AX-76504086	360	0.31	13.87	0.776942	0.426065	3_54013109	3_54998896	3_54	0.005	0.4741	3.67
481	AX-76623815	AX-76625748	354	0.29	14.17	0.756892	0.388471	4_22003900	4_22997628	4_22	0.005	0.4762	3.60
174	AX-75345123	AX-75347467	340	0.29	14.46	0.724311	0.378446	1_174005292	1_174999542	1_174	0.005	0.4847	3.63
918	AX-76288289	AX-76292943	838	0.29	14.76	0.944862	0.551378	23_4000469	23_4998607	23_4	0.005	0.4892	3.65
872	AX-75906858	AX-75910430	435	0.29	15.05	0.769424	0.388471	18_7000316	18_7999684	18_7	0.005	0.4956	3.68
625	AX-80989649	AX-76903805	480	0.28	15.33	0.807018	0.423559	6_14001935	6_14999572	6_14	0.005	0.4981	3.65
857	AX-80816921	AX-75862600	708	0.28	15.61	0.912281	0.488722	17_3002015	17_3999541	17_3	0.005	0.5055	3.67
907	AX-76249321	AX-76254194	1100	0.28	15.89	0.959900	0.576441	21_5001208	21_5999307	21_5	0.005	0.5093	3.69
239	AX-76091748	AX-76093319	339	0.28	16.17	0.639098	0.240602	2_42004976	2_42998628	2_42	0.006	0.5141	3.70
378	AX-76453368	AX-76455492	409	0.28	16.44	0.766917	0.323308	3_31000133	3_31998824	3_31	0.006	0.5109	3.63
873	AX-75910435	AX-75914041	734	0.26	16.70	0.917293	0.476190	18_8001465	18_8991930	18_8	0.006	0.5141	3.60
623	AX-76896169	AX-76898688	373	0.26	16.96	0.709273	0.358396	6_12001702	6_12998278	6_12	0.006	0.5123	3.52
938	AX-76354951	AX-76359739	1089	0.25	17.21	0.967419	0.551378	27_2000333	27_2999344	27_2	0.006	0.5165	3.54
189	AX-75382166	AX-75384940	447	0.25	17.46	0.807018	0.418546	1_189002387	1_189998004	1_189	0.006	0.5236	3.58
573	AX-76796535	AX-76798594	281	0.25	17.71	0.639098	0.285714	5_22004328	5_22995297	5_22	0.006	0.5298	3.59
933	AX-76338842	AX-76343737	998	0.25	17.95	0.952381	0.518797	26_3000141	26_3998650	26_3	0.006	0.5319	3.59
725	AX-77177627	AX-77180540	515	0.24	18.20	0.839599	0.411028	9_7000147	9_7998866	9_7	0.006	0.5356	3.60
250	AX-76109996	AX-76111279	106	0.24	18.44	0.456140	0.258145	2_53000299	2_53984167	2_53	0.007	0.5358	3.54
624	AX-76898693	AX-80948943	371	0.24	18.68	0.731830	0.330827	6_13000859	6_13999422	6_13	0.007	0.5354	3.48
663	AX-76976894	AX-76979315	428	0.24	18.92	0.764411	0.330827	7_12000277	7_12998677	7_12	0.007	0.5404	3.49
871	AX-75903406	AX-75906855	699	0.24	19.16	0.887218	0.428571	18_6000481	18_6999386	18_6	0.007	0.5416	3.48
715	AX-77097979	AX-77100744	443	0.23	19.39	0.796992	0.375940	8_27000365	8_27999759	8_27	0.007	0.5442	3.45
588	AX-76828910	AX-76831098	399	0.23	19.62	0.791980	0.368421	5_37001174	5_37993279	5_37	0.007	0.5499	3.47
932	AX-76334462	AX-76338838	904	0.23	19.85	0.954887	0.506266	26_2000388	26_2999606	26_2	0.007	0.5535	3.49
169	AX-75333454	AX-75335748	376	0.23	20.07	0.729323	0.345865	1_169004220	1_169999438	1_169	0.007	0.5568	3.49
674	AX-77005550	AX-77008175	431	0.23	20.30	0.764411	0.343358	7_23001680	7_23991879	7_23	0.007	0.5604	3.48
916	AX-76279738	AX-76283743	788	0.22	20.52	0.914787	0.491228	23_2003312	23_2997170	23_2	0.007	0.5636	3.50
171	AX-75338061	AX-75340366	435	0.22	20.75	0.771930	0.325815	1_171000120	1_171998865	1_171	0.008	0.5659	3.46
59	AX-75484591	AX-75486655	357	0.22	20.97	0.701754	0.340852	1_59000685	1_59999797	1_59	0.008	0.5693	3.48
793	AX-75724384	AX-75727506	523	0.22	21.19	0.799499	0.378446	12_8001126	12_8998440	12_8	0.008	0.5721	3.49
621	AX-76972211	AX-76893643	415	0.22	21.41	0.741855	0.368421	6_10008458	6_10998696	6_10	0.008	0.5700	3.41
213	AX-76045154	AX-76046932	352	0.22	21.63	0.771930	0.338346	2_16000151	2_16998562	2_16	0.008	0.5725	3.42
198	AX-75952220	AX-76052890	267	0.22	21.84	0.634085	0.288221	2_1000653	2_1995602	2_1	0.008	0.5776	3.43
917	AX-80764068	AX-76288278	890	0.21	22.06	0.924812	0.471178	23_3000994	23_3997153	23_3	0.008	0.5787	3.42
858	AX-75862602	AX-75865967	737	0.21	22.27	0.889724	0.433584	17_4000959	17_4999668	17_4	0.008	0.5804	3.43
895	AX-76226379	AX-76228985	544	0.21	22.48	0.817043	0.350877	20_8001318	20_8999959	20_8	0.008	0.5808	3.42
758	AX-80848130	AX-80999082	640	0.21	22.69	0.837093	0.436090	10_15000035	10_15998420	10_15	0.008	0.5839	3.43
923	AX-76306502	AX-76310697	944	0.21	22.89	0.969925	0.513784	24_3000265	24_3999713	24_3	0.008	0.5859	3.44
880	AX-75925164	AX-75928749	766	0.21	23.10	0.899749	0.393484	19_3000727	19_3999383	19_3	0.008	0.5862	3.42
860	AX-75869352	AX-75872854	670	0.20	23.30	0.874687	0.426065	17_6001467	17_6998184	17_6	0.008	0.5900	3.43
849	AX-75848535	AX-75815518	641	0.20	23.50	0.854637	0.353383	15_9002743	15_9999015	15_9	0.008	0.5923	3.45
403	AX-76506258	AX-76508344	412	0.20	23.70	0.761905	0.360902	3_56000993	3_56999223	3_56	0.008	0.5954	3.45
759	AX-75587771	AX-75591235	657	0.20	23.90	0.859649	0.390977	10_16001397	10_16994329	10_16	0.009	0.5958	3.43
906	AX-76244817	AX-76249310	979	0.20	24.10	0.939850	0.491228	21_4002065	21_4998273	21_4	0.009	0.5973	3.43
919	AX-76292964	AX-76296024	371	0.20	24.30	0.719298	0.325815	23_5004587	23_5773936	23_5	0.009	0.5977	3.40
733	AX-77137392	AX-77140305	483	0.20	24.49	0.817043	0.370927	9_15000216	9_15999852	9_15	0.009	0.5972	3.37
939	AX-80911429	AX-80881176	933	0.20	24.69	0.927318	0.453634	27_3000222	27_3997124	27_3	0.009	0.5988	3.37
221	AX-76059495	AX-76061336	238	0.20	24.88	0.651629	0.293233	2_24001857	2_24998269	2_24	0.009	0.6008	3.36
61	AX-80924889	AX-75490719	361	0.19	25.08	0.706767	0.300752	1_61000224	1_61998748	1_61	0.009	0.6035	3.36
921	AX-76298002	AX-76302335	960	0.19	25.27	0.979950	0.501253	24_1000070	24_1999963	24_1	0.009	0.6061	3.38
385	AX-76467890	AX-76469968	364	0.19	25.47	0.721804	0.298246	3_38013160	3_38995535	3_38	0.009	0.6063	3.37
752	AX-75624285	AX-75627828	684	0.19	25.65	0.867168	0.403509	10_9001929	10_9999999	10_9	0.009	0.6089	3.36
170	AX-75335749	AX-75338059	432	0.19	25.84	0.794486	0.355890	1_170000315	1_170999129	1_170	0.010	0.6096	3.33
847	AX-75841555	AX-75844928	598	0.18	26.02	0.849624	0.380952	15_7002111	15_7999932	15_7	0.010	0.6116	3.33
780	AX-75643912	AX-75646702	507	0.18	26.21	0.814536	0.338346	11_16000965	11_16999456	11_16	0.010	0.6126	3.32
745	AX-75592050	AX-75605603	632	0.18	26.39	0.847118	0.378446	10_2001672	10_2999942	10_2	0.010	0.6141	3.31
870	AX-75899869	AX-75903400	699	0.18	26.57	0.882205	0.380952	18_5003077	18_5998715	18_5	0.010	0.6140	3.30
913	AX-76269195	AX-76273458	1035	0.18	26.75	0.947368	0.483709	22_4000760	22_4676714	22_4	0.010	0.6150	3.30
167	AX-75328563	AX-75330994	397	0.18	26.93	0.724311	0.230576	1_167001200	1_167998892	1_167	0.010	0.6137	3.26
614	AX-76929893	AX-76956125	410	0.18	27.11	0.719298	0.298246	6_3000060	6_3999959	6_3	0.010	0.6154	3.26
905	AX-76240352	AX-76244808	913	0.18	27.29	0.919800	0.463659	21_3001322	21_3998996	21_3	0.010	0.6164	3.26
235	AX-76084983	AX-76086874	334	0.18	27.47	0.651629	0.290727	2_38001063	2_38993191	2_38	0.010	0.6151	3.22
737	AX-77149657	AX-77152821	613	0.18	27.65	0.887218	0.403509	9_19000810	9_19994411	9_19	0.011	0.6154	3.19
787	AX-80938027	AX-75710179	398	0.18	27.82	0.716792	0.328321	12_2000396	12_2990042	12_2	0.011	0.6173	3.19
251	AX-80808385	AX-76112836	273	0.18	28.00	0.568922	0.255639	2_54009785	2_54999069	2_54	0.011	0.6161	3.16
754	AX-75570225	AX-75573803	687	0.17	28.17	0.887218	0.408521	10_11000334	10_11995631	10_11	0.011	0.6177	3.17
212	AX-76043402	AX-76045147	290	0.17	28.35	0.611529	0.238095	2_15002550	2_15995197	2_15	0.011	0.6191	3.17
828	AX-75795334	AX-75798321	516	0.17	28.52	0.842105	0.358396	14_4001151	14_4999941	14_4	0.011	0.6199	3.16
937	AX-76370676	AX-76354949	724	0.17	28.69	0.864662	0.413534	27_1014447	27_1999479	27_1	0.011	0.6201	3.15
615	AX-76956195	AX-76958918	439	0.17	28.86	0.744361	0.303258	6_4003421	6_4997675	6_4	0.011	0.6211	3.14
549	AX-76759831	AX-76762135	379	0.17	29.03	0.724311	0.315789	4_90002208	4_90995323	4_90	0.011	0.6236	3.15
757	AX-75580920	AX-75584325	653	0.17	29.20	0.879699	0.401002	10_14000980	10_14998393	10_14	0.011	0.6251	3.15
555	AX-76839131	AX-76862215	286	0.17	29.36	0.614035	0.263158	5_4001030	5_4998792	5_4	0.011	0.6282	3.15
492	AX-76645179	AX-76647420	364	0.17	29.53	0.709273	0.308271	4_33010218	4_33999667	4_33	0.011	0.6302	3.16
903	AX-76231891	AX-76236305	937	0.17	29.70	0.944862	0.461153	21_1001186	21_1999733	21_1	0.011	0.6305	3.16
751	AX-75621080	AX-75624276	760	0.17	29.86	0.902256	0.385965	10_8002511	10_8999576	10_8	0.012	0.6311	3.14
825	AX-75770939	AX-75789149	676	0.17	30.03	0.884712	0.406015	14_1002891	14_1999306	14_1	0.012	0.6320	3.14
922	AX-76302337	AX-80994951	829	0.17	30.19	0.867168	0.373434	24_2000563	24_2999273	24_2	0.012	0.6332	3.14
762	AX-75598675	AX-75602308	599	0.17	30.36	0.882205	0.388471	10_19001184	10_19998197	10_19	0.012	0.6349	3.15
890	AX-76212732	AX-76215392	541	0.16	30.52	0.814536	0.378446	20_3001105	20_3997580	20_3	0.012	0.6364	3.15
924	AX-76310705	AX-76314934	776	0.16	30.69	0.917293	0.395990	24_4001256	24_4997883	24_4	0.012	0.6364	3.14
821	AX-75743768	AX-75746342	499	0.16	30.85	0.761905	0.370927	13_16002637	13_16998078	13_16	0.012	0.6388	3.15
844	AX-75832524	AX-75835551	603	0.16	31.01	0.807018	0.375940	15_4000820	15_4999664	15_4	0.012	0.6407	3.16
119	AX-75228323	AX-75230433	325	0.16	31.18	0.664160	0.255639	1_119003727	1_119999736	1_119	0.012	0.6426	3.15
676	AX-77010858	AX-80914525	386	0.16	31.34	0.704261	0.308271	7_25001370	7_25999993	7_25	0.012	0.6433	3.14
920	AX-80751587	AX-76298000	748	0.16	31.50	0.879699	0.335840	24_8879	24_999869	24_0	0.012	0.6436	3.14
508	AX-76675730	AX-76677626	323	0.16	31.66	0.659148	0.270677	4_49001697	4_49998084	4_49	0.012	0.6456	3.13
756	AX-75577374	AX-75580915	575	0.16	31.82	0.819549	0.315789	10_13002405	10_13999140	10_13	0.012	0.6467	3.13
306	AX-75963845	AX-75965785	241	0.16	31.98	0.538847	0.192982	2_109004728	2_109998854	2_109	0.012	0.6495	3.14
6	AX-75486906	AX-75508175	344	0.16	32.14	0.659148	0.275689	1_6001978	1_6999769	1_6	0.012	0.6510	3.14
862	AX-75876518	AX-75880093	724	0.16	32.30	0.884712	0.395990	17_8000497	17_8999248	17_8	0.012	0.6515	3.13
746	AX-75605604	AX-75608616	696	0.16	32.45	0.864662	0.378446	10_3000312	10_3999639	10_3	0.012	0.6521	3.14
603	AX-76863849	AX-76866369	451	0.15	32.61	0.734336	0.283208	5_52001366	5_52997823	5_52	0.012	0.6528	3.13
707	AX-77077116	AX-77079632	451	0.15	32.76	0.774436	0.303258	8_19001399	8_19997396	8_19	0.012	0.6543	3.14
904	AX-76236308	AX-76240350	866	0.15	32.91	0.917293	0.406015	21_2000258	21_2999901	21_2	0.012	0.6545	3.14
686	AX-77037423	AX-77040080	388	0.15	33.07	0.691729	0.245614	7_35001712	7_35996723	7_35	0.013	0.6551	3.12
173	AX-75342764	AX-75345105	335	0.15	33.22	0.679198	0.265664	1_173005650	1_173997232	1_173	0.013	0.6553	3.10
613	AX-76904812	AX-76929869	419	0.15	33.38	0.759399	0.325815	6_2000729	6_2999246	6_2	0.013	0.6561	3.09
493	AX-76647427	AX-76649302	348	0.15	33.53	0.711779	0.268170	4_34001177	4_34999560	4_34	0.013	0.6569	3.09
121	AX-75232570	AX-75234712	361	0.15	33.68	0.741855	0.303258	1_121004601	1_121998086	1_121	0.013	0.6577	3.07
826	AX-75789153	AX-75792092	624	0.15	33.83	0.854637	0.343358	14_2000438	14_2999263	14_2	0.013	0.6576	3.06
560	AX-76888894	AX-76891254	367	0.15	33.98	0.694236	0.238095	5_9000092	5_9998051	5_9	0.013	0.6593	3.06
616	AX-76958940	AX-76961669	456	0.15	34.13	0.729323	0.325815	6_5004430	6_5997582	6_5	0.013	0.6595	3.05
249	AX-76109272	AX-76109985	65	0.15	34.28	0.240602	0.145363	2_52002456	2_52995225	2_52	0.014	0.6582	3.02
830	AX-75801378	AX-75804281	584	0.15	34.43	0.832080	0.333333	14_6001464	14_6995656	14_6	0.014	0.6585	3.01
774	AX-75676572	AX-75630020	505	0.15	34.58	0.794486	0.295739	11_10000131	11_10995895	11_10	0.014	0.6597	3.01
927	AX-76326284	AX-80799404	280	0.15	34.73	0.598997	0.233083	25_5825	25_999786	25_0	0.014	0.6607	3.00
77	AX-75520056	AX-80812314	324	0.15	34.88	0.644110	0.243108	1_77001265	1_77994942	1_77	0.014	0.6622	3.00
879	AX-75922091	AX-75925162	658	0.15	35.03	0.852130	0.340852	19_2000430	19_2999775	19_2	0.014	0.6627	3.00
779	AX-75641067	AX-75643905	636	0.15	35.18	0.824561	0.320802	11_15000155	11_15999835	11_15	0.014	0.6630	2.99
855	AX-75875253	AX-75856273	646	0.15	35.33	0.849624	0.328321	17_1000299	17_1995452	17_1	0.014	0.6640	2.99
661	AX-77055549	AX-76974281	331	0.15	35.47	0.651629	0.263158	7_10002707	7_10995068	7_10	0.014	0.6648	2.99
656	AX-77045535	AX-77047924	373	0.15	35.62	0.681704	0.298246	7_5002537	7_5999977	7_5	0.014	0.6653	2.98
395	AX-76489307	AX-76491355	389	0.15	35.77	0.769424	0.280702	3_48006210	3_48999018	3_48	0.014	0.6670	2.98
480	AX-76621894	AX-76623807	345	0.15	35.92	0.661654	0.270677	4_21001741	4_21999067	4_21	0.014	0.6662	2.96
552	AX-76773307	AX-76795401	367	0.15	36.06	0.706767	0.248120	5_1003775	5_1994879	5_1	0.015	0.6675	2.96
944	AX-76374746	AX-76379171	672	0.15	36.21	0.902256	0.395990	28_2000868	28_2999362	28_2	0.015	0.6686	2.96
632	AX-76918834	AX-76921213	424	0.15	36.35	0.739348	0.305764	6_21000789	6_21999640	6_21	0.015	0.6693	2.95
399	AX-76497396	AX-76499599	387	0.14	36.50	0.706767	0.293233	3_52002322	3_52998489	3_52	0.015	0.6703	2.94
883	AX-75935411	AX-80992049	699	0.14	36.64	0.859649	0.358396	19_6000751	19_6999373	19_6	0.015	0.6704	2.94
794	AX-75727518	AX-75678625	507	0.14	36.79	0.769424	0.313283	12_9002759	12_9998218	12_9	0.015	0.6704	2.92
678	AX-77015913	AX-77018597	470	0.14	36.93	0.749373	0.283208	7_27000472	7_27998248	7_27	0.015	0.6715	2.92
411	AX-76523884	AX-80969892	280	0.14	37.07	0.621554	0.208020	3_64003730	3_64999482	3_64	0.015	0.6726	2.92
575	AX-76800731	AX-76802893	381	0.14	37.22	0.694236	0.273183	5_24000730	5_24999191	5_24	0.015	0.6731	2.91
705	AX-77071864	AX-77074436	459	0.14	37.36	0.784461	0.280702	8_17001478	8_17995652	8_17	0.015	0.6743	2.92
412	AX-76526012	AX-76528202	315	0.14	37.50	0.654135	0.250627	3_65001841	3_65999833	3_65	0.015	0.6754	2.91
694	AX-80739684	AX-77116677	370	0.14	37.64	0.699248	0.248120	8_6001191	8_6999562	8_6	0.015	0.6757	2.91
829	AX-75798323	AX-75801369	592	0.14	37.79	0.852130	0.335840	14_5000251	14_5997834	14_5	0.015	0.6753	2.90
943	AX-76370882	AX-76374736	657	0.14	37.93	0.867168	0.348371	28_1001694	28_1998971	28_1	0.016	0.6753	2.89
574	AX-76798610	AX-76800727	381	0.14	38.07	0.746867	0.273183	5_23001333	5_23999258	5_23	0.016	0.6755	2.88
65	AX-75497117	AX-75499296	353	0.14	38.21	0.671679	0.245614	1_65000069	1_65997098	1_65	0.016	0.6759	2.88
673	AX-77003009	AX-77005539	406	0.14	38.35	0.726817	0.283208	7_22000044	7_22998783	7_22	0.016	0.6761	2.87
601	AX-76858765	AX-76861249	367	0.14	38.49	0.696742	0.268170	5_50003212	5_50995203	5_50	0.016	0.6765	2.86
775	AX-75630040	AX-75632703	528	0.14	38.63	0.822055	0.305764	11_11001215	11_11999242	11_11	0.016	0.6769	2.85
846	AX-75838764	AX-75841551	544	0.14	38.77	0.799499	0.303258	15_6000311	15_6999944	15_6	0.016	0.6773	2.84
553	AX-76795567	AX-76817540	165	0.14	38.90	0.471178	0.215539	5_2002587	5_2995845	5_2	0.016	0.6781	2.82
636	AX-76928740	AX-80997878	496	0.14	39.04	0.786967	0.303258	6_25001721	6_25999547	6_25	0.016	0.6790	2.83
209	AX-77279621	AX-76005208	299	0.14	39.18	0.646617	0.213033	2_12004058	2_12999936	2_12	0.017	0.6793	2.82
885	AX-75942294	AX-80948643	647	0.14	39.32	0.839599	0.313283	19_8000233	19_8996860	19_8	0.017	0.6798	2.82
802	AX-75698695	AX-75701800	574	0.14	39.45	0.829574	0.358396	12_17000681	12_17999819	12_17	0.017	0.6804	2.82
370	AX-76437455	AX-76439528	317	0.14	39.59	0.636591	0.248120	3_23000202	3_23998205	3_23	0.017	0.6811	2.82
889	AX-76210118	AX-76212730	522	0.14	39.72	0.794486	0.313283	20_2001696	20_2999939	20_2	0.017	0.6812	2.81
896	AX-76228992	AX-76231415	484	0.14	39.86	0.781955	0.315789	20_9002657	20_9990270	20_9	0.017	0.6815	2.80
386	AX-80897040	AX-76472196	393	0.14	39.99	0.691729	0.255639	3_39000117	3_39997355	3_39	0.017	0.6820	2.79
607	AX-76873470	AX-76876003	321	0.14	40.13	0.641604	0.220551	5_56001042	5_56998640	5_56	0.017	0.6822	2.78
915	AX-76297963	AX-76279728	843	0.13	40.26	0.907268	0.433584	23_1000758	23_1999878	23_1	0.017	0.6823	2.78
792	AX-75721401	AX-75724380	477	0.13	40.40	0.756892	0.278196	12_7000142	12_7999889	12_7	0.017	0.6820	2.77
188	AX-75379541	AX-75382154	405	0.13	40.53	0.729323	0.283208	1_188000118	1_188998231	1_188	0.017	0.6826	2.77
675	AX-80876459	AX-77010852	371	0.13	40.67	0.736842	0.270677	7_24008497	7_24999666	7_24	0.017	0.6821	2.76
925	AX-76314943	AX-76319413	778	0.13	40.80	0.889724	0.325815	24_5000105	24_5999010	24_5	0.018	0.6824	2.75
706	AX-77074451	AX-80901864	432	0.13	40.93	0.759399	0.315789	8_18000933	8_18999870	8_18	0.018	0.6835	2.75
203	AX-76123475	AX-76141530	313	0.13	41.07	0.659148	0.280702	2_6003435	2_6996124	2_6	0.018	0.6835	2.75
192	AX-75389936	AX-80769160	393	0.13	41.20	0.706767	0.303258	1_192000815	1_192997114	1_192	0.018	0.6847	2.74
298	AX-75948576	AX-80789579	322	0.13	41.33	0.664160	0.285714	2_101001617	2_101998789	2_101	0.018	0.6851	2.73
878	AX-80856316	AX-75922085	684	0.13	41.46	0.852130	0.330827	19_1000224	19_1999134	19_1	0.018	0.6855	2.72
719	AX-77176468	AX-77142357	546	0.13	41.60	0.799499	0.328321	9_1000417	9_1999765	9_1	0.018	0.6859	2.73
753	AX-75627837	AX-75570215	713	0.13	41.73	0.847118	0.345865	10_10001841	10_10998251	10_10	0.018	0.6861	2.72
852	AX-75822312	AX-80780191	261	0.13	41.86	0.634085	0.243108	15_12000000	15_12719992	15_12	0.018	0.6864	2.71
856	AX-75856288	AX-75859397	642	0.13	41.99	0.869674	0.365915	17_2000249	17_2999617	17_2	0.018	0.6864	2.70
246	AX-76103939	AX-76105858	328	0.13	42.12	0.676692	0.260652	2_49000825	2_49995902	2_49	0.019	0.6858	2.69
191	AX-80903350	AX-75389929	313	0.13	42.25	0.614035	0.220551	1_191012183	1_191998530	1_191	0.019	0.6865	2.68
175	AX-75347474	AX-75349918	348	0.13	42.38	0.701754	0.288221	1_175003078	1_175996880	1_175	0.019	0.6863	2.67
220	AX-76057875	AX-80905616	324	0.13	42.51	0.669173	0.245614	2_23003810	2_23996304	2_23	0.019	0.6868	2.67
307	AX-75965788	AX-75967681	282	0.13	42.64	0.604010	0.233083	2_110000921	2_110995311	2_110	0.019	0.6874	2.66
247	AX-76105872	AX-76107651	228	0.13	42.77	0.553885	0.235589	2_50001247	2_50998670	2_50	0.019	0.6856	2.63
859	AX-75865976	AX-80948541	572	0.13	42.90	0.802005	0.375940	17_5001905	17_5999595	17_5	0.019	0.6862	2.63
205	AX-76160710	AX-76178712	300	0.13	43.03	0.629073	0.230576	2_8000839	2_8999238	2_8	0.020	0.6863	2.62
834	AX-75814403	AX-75773638	526	0.13	43.16	0.784461	0.320802	14_10000304	14_10999961	14_10	0.020	0.6865	2.62
402	AX-76504097	AX-76506252	319	0.13	43.28	0.644110	0.250627	3_55005401	3_55996150	3_55	0.020	0.6869	2.61
491	AX-76643038	AX-76645146	354	0.13	43.41	0.661654	0.268170	4_32003023	4_32999605	4_32	0.020	0.6875	2.61
398	AX-76495385	AX-76497381	365	0.13	43.54	0.689223	0.288221	3_51000317	3_51994666	3_51	0.020	0.6883	2.61
709	AX-77082133	AX-77084780	445	0.13	43.67	0.774436	0.300752	8_21000699	8_21999361	8_21	0.020	0.6891	2.61
240	AX-76093327	AX-76095049	312	0.13	43.79	0.614035	0.213033	2_43002708	2_43994845	2_43	0.020	0.6897	2.61
831	AX-75804296	AX-75807473	620	0.13	43.92	0.804511	0.328321	14_7000562	14_7997901	14_7	0.020	0.6897	2.61
199	AX-76052995	AX-76071107	328	0.13	44.05	0.631579	0.235589	2_2001466	2_2999225	2_2	0.020	0.6900	2.60
417	AX-76536763	AX-76538578	263	0.13	44.17	0.556391	0.230576	3_70002059	3_70995675	3_70	0.020	0.6904	2.59
406	AX-76513065	AX-76515281	372	0.13	44.30	0.716792	0.295739	3_59001175	3_59998508	3_59	0.020	0.6904	2.58
428	AX-76560100	AX-76562262	333	0.13	44.43	0.644110	0.280702	3_81008610	3_81995646	3_81	0.020	0.6912	2.58
881	AX-75928752	AX-75931968	642	0.13	44.55	0.832080	0.340852	19_4000523	19_4998547	19_4	0.020	0.6914	2.58
739	AX-77156054	AX-77159373	622	0.13	44.68	0.814536	0.328321	9_21000594	9_21998754	9_21	0.020	0.6915	2.58
714	AX-77095327	AX-77097975	404	0.13	44.80	0.704261	0.275689	8_26000275	8_26998071	8_26	0.021	0.6913	2.57
305	AX-75961952	AX-75963835	320	0.12	44.93	0.666667	0.235589	2_108000662	2_108999223	2_108	0.021	0.6919	2.56
929	AX-76330214	AX-76327397	512	0.12	45.05	0.774436	0.303258	25_2001192	25_2887176	25_2	0.021	0.6930	2.56
818	AX-80898572	AX-75738637	427	0.12	45.18	0.761905	0.303258	13_13000729	13_13996041	13_13	0.021	0.6934	2.56
704	AX-77069012	AX-77071861	459	0.12	45.30	0.744361	0.293233	8_16004081	8_16999309	8_16	0.021	0.6941	2.57
418	AX-76538591	AX-76540840	378	0.12	45.42	0.704261	0.233083	3_71001121	3_71998408	3_71	0.021	0.6939	2.56
724	AX-80927339	AX-77177621	482	0.12	45.55	0.774436	0.288221	9_6006890	9_6998596	9_6	0.021	0.6945	2.56
602	AX-76861266	AX-76863845	441	0.12	45.67	0.741855	0.275689	5_51001967	5_51999633	5_51	0.021	0.6945	2.55
635	AX-80978590	AX-76928735	465	0.12	45.80	0.789474	0.300752	6_24001009	6_24998495	6_24	0.021	0.6951	2.55
869	AX-75896653	AX-75899841	615	0.12	45.92	0.822055	0.315789	18_4001669	18_4993319	18_4	0.021	0.6951	2.54
755	AX-75573828	AX-75577269	642	0.12	46.04	0.852130	0.313283	10_12003810	10_12973953	10_12	0.021	0.6954	2.54
132	AX-75255758	AX-75257915	388	0.12	46.16	0.716792	0.273183	1_132003945	1_132998333	1_132	0.021	0.6963	2.55
750	AX-75618114	AX-80894370	592	0.12	46.29	0.834586	0.305764	10_7000336	10_7998549	10_7	0.021	0.6959	2.54
671	AX-76997671	AX-77000350	435	0.12	46.41	0.741855	0.283208	7_20004771	7_20999643	7_20	0.021	0.6959	2.53
851	AX-75818864	AX-75822311	568	0.12	46.53	0.802005	0.310777	15_11000837	15_11999795	15_11	0.022	0.6960	2.53
835	AX-75773644	AX-75777195	652	0.12	46.65	0.864662	0.343358	14_11000915	14_11999159	14_11	0.022	0.6962	2.53
645	AX-76952860	AX-76955481	454	0.12	46.77	0.754386	0.270677	6_34000326	6_34999419	6_34	0.022	0.6971	2.53
413	AX-80742802	AX-76530282	334	0.12	46.89	0.671679	0.240602	3_66000719	3_66994571	3_66	0.022	0.6973	2.52
778	AX-75638287	AX-75641054	576	0.12	47.01	0.799499	0.313283	11_14001094	11_14996123	11_14	0.022	0.6972	2.52
415	AX-76532715	AX-76534833	350	0.12	47.14	0.706767	0.258145	3_68000513	3_68998202	3_68	0.022	0.6970	2.51
791	AX-75718570	AX-75721391	550	0.12	47.26	0.791980	0.280702	12_6000683	12_6997857	12_6	0.022	0.6968	2.50
908	AX-80972811	AX-76257597	698	0.12	47.38	0.854637	0.345865	21_6001925	21_6815670	21_6	0.022	0.6970	2.50
659	AX-80740780	AX-77053205	276	0.12	47.50	0.621554	0.210526	7_8003124	7_8997158	7_8	0.022	0.6972	2.50
572	AX-76794223	AX-76796514	285	0.12	47.62	0.588972	0.185464	5_21002410	5_21994735	5_21	0.022	0.6974	2.49
502	AX-76664243	AX-76666242	364	0.12	47.73	0.654135	0.253133	4_43001322	4_43998491	4_43	0.022	0.6976	2.48
64	AX-75494924	AX-75497112	314	0.12	47.85	0.709273	0.218045	1_64000330	1_64998812	1_64	0.023	0.6977	2.47
405	AX-76510705	AX-76513057	298	0.12	47.97	0.641604	0.253133	3_58004742	3_58998514	3_58	0.023	0.6975	2.46
914	AX-76290449	AX-76297955	736	0.12	48.09	0.869674	0.315789	23_8243	23_999433	23_0	0.023	0.6980	2.46
884	AX-80810554	AX-75942287	650	0.12	48.21	0.827068	0.338346	19_7004176	19_7998991	19_7	0.023	0.6979	2.46
664	AX-76979320	AX-76981865	502	0.12	48.32	0.774436	0.305764	7_13000932	7_13996236	7_13	0.023	0.6982	2.45
570	AX-76789793	AX-76791965	330	0.12	48.44	0.621554	0.230576	5_19005709	5_19998127	5_19	0.023	0.6984	2.45
777	AX-75635517	AX-75638281	502	0.12	48.56	0.761905	0.283208	11_13000655	11_13999472	11_13	0.023	0.6983	2.44
842	AX-75826637	AX-75829574	472	0.12	48.67	0.731830	0.273183	15_2000804	15_2999282	15_2	0.023	0.6982	2.43
931	AX-76351429	AX-76334459	662	0.12	48.79	0.864662	0.305764	26_1002598	26_1999851	26_1	0.024	0.6983	2.43
571	AX-80794676	AX-76794214	328	0.12	48.91	0.601504	0.225564	5_20000972	5_20998261	5_20	0.024	0.6985	2.43
617	AX-76961681	AX-76964240	402	0.12	49.02	0.699248	0.253133	6_6001033	6_6998658	6_6	0.024	0.6982	2.42
168	AX-75331020	AX-75333435	360	0.12	49.14	0.669173	0.220551	1_168012741	1_168997872	1_168	0.024	0.6980	2.41
928	AX-76322268	AX-76330134	691	0.12	49.26	0.839599	0.308271	25_1000996	25_1982441	25_1	0.024	0.6981	2.41
448	AX-80771733	AX-76392323	398	0.12	49.37	0.694236	0.253133	3_101002649	3_101998645	3_101	0.024	0.6989	2.41
133	AX-75257921	AX-75260039	400	0.12	49.49	0.684211	0.258145	1_133002233	1_133996605	1_133	0.024	0.6993	2.41
245	AX-76101999	AX-80884450	327	0.12	49.60	0.656642	0.258145	2_48002673	2_48999819	2_48	0.024	0.6995	2.40
660	AX-77053216	AX-77055538	365	0.11	49.72	0.676692	0.265664	7_9002144	7_9998764	7_9	0.024	0.6998	2.40
688	AX-77121806	AX-80957708	308	0.11	49.83	0.649123	0.238095	8_13672	8_994827	8_0	0.024	0.7001	2.39
364	AX-76425239	AX-80867741	361	0.11	49.94	0.701754	0.285714	3_17000437	3_17994012	3_17	0.025	0.7004	2.39
761	AX-75594828	AX-75598665	579	0.11	50.06	0.789474	0.288221	10_18000924	10_18998714	10_18	0.025	0.7002	2.38
423	AX-80797731	AX-76551412	353	0.11	50.17	0.696742	0.240602	3_76001617	3_76997113	3_76	0.025	0.7008	2.38
255	AX-76118432	AX-76120366	285	0.11	50.28	0.641604	0.243108	2_58005638	2_58998616	2_58	0.025	0.7014	2.38
776	AX-75632704	AX-75635513	557	0.11	50.40	0.804511	0.255639	11_12000479	11_12998947	11_12	0.025	0.7011	2.37
118	AX-75226166	AX-75228303	406	0.11	50.51	0.699248	0.263158	1_118001586	1_118997288	1_118	0.025	0.7011	2.37
899	AX-76202398	AX-76205282	551	0.11	50.62	0.771930	0.278196	20_12000087	20_12998691	20_12	0.025	0.7017	2.37
897	AX-76231429	AX-76199821	441	0.11	50.73	0.706767	0.273183	20_10009222	20_10998439	20_10	0.025	0.7018	2.36
410	AX-76521914	AX-76523874	307	0.11	50.84	0.639098	0.278196	3_63009968	3_63997299	3_63	0.025	0.7018	2.36
397	AX-76493415	AX-76495380	335	0.11	50.95	0.634085	0.208020	3_50003330	3_50995571	3_50	0.025	0.7022	2.36
654	AX-77026003	AX-77043202	410	0.11	51.06	0.701754	0.235589	7_3000684	7_3998134	7_3	0.025	0.7027	2.36
228	AX-76072668	AX-76074459	301	0.11	51.17	0.646617	0.218045	2_31002183	2_31998250	2_31	0.025	0.7031	2.35
9	AX-75547549	AX-75192578	290	0.11	51.28	0.583960	0.228070	1_9002897	1_9999448	1_9	0.025	0.7038	2.36
381	AX-76459452	AX-76461438	376	0.11	51.39	0.706767	0.182957	3_34001105	3_34995047	3_34	0.025	0.7038	2.36
841	AX-75816303	AX-75826631	508	0.11	51.50	0.789474	0.283208	15_1002290	15_1998062	15_1	0.025	0.7042	2.36
773	AX-81000384	AX-75676560	518	0.11	51.61	0.809524	0.283208	11_9000127	11_9997375	11_9	0.026	0.7041	2.35
803	AX-75701814	AX-75704724	557	0.11	51.72	0.827068	0.333333	12_18004438	12_18999471	12_18	0.026	0.7041	2.35
744	AX-75618611	AX-75591874	702	0.11	51.83	0.849624	0.315789	10_1000852	10_1996855	10_1	0.026	0.7043	2.34
475	AX-76614688	AX-76616319	319	0.11	51.94	0.639098	0.235589	4_16001139	4_16998635	4_16	0.026	0.7046	2.34
765	AX-75676960	AX-75654667	452	0.11	52.05	0.754386	0.265664	11_1005255	11_1998079	11_1	0.026	0.7044	2.34
503	AX-76666254	AX-76668152	297	0.11	52.16	0.676692	0.240602	4_44003572	4_44996222	4_44	0.026	0.7042	2.33
770	AX-80953574	AX-75667498	589	0.11	52.27	0.837093	0.243108	11_6000357	11_6999911	11_6	0.026	0.7043	2.33
470	AX-76605300	AX-76607142	298	0.11	52.38	0.586466	0.180451	4_11002130	4_11992611	4_11	0.026	0.7045	2.32
50	AX-75465028	AX-75467094	367	0.11	52.48	0.689223	0.268170	1_50001254	1_50997980	1_50	0.026	0.7046	2.32
902	AX-76237838	AX-76231863	664	0.11	52.59	0.854637	0.293233	21_13225	21_993518	21_0	0.026	0.7048	2.32
241	AX-76095058	AX-76096748	333	0.11	52.70	0.676692	0.250627	2_44000126	2_44997161	2_44	0.026	0.7052	2.32
867	AX-75890190	AX-75893316	638	0.11	52.81	0.817043	0.303258	18_2033439	18_2999727	18_2	0.026	0.7053	2.31
679	AX-77018605	AX-77021244	467	0.11	52.92	0.764411	0.270677	7_28002821	7_28999513	7_28	0.026	0.7060	2.32
795	AX-75678634	AX-75681102	521	0.11	53.02	0.771930	0.283208	12_10001054	12_10998376	12_10	0.026	0.7063	2.32
110	AX-75208986	AX-75211159	368	0.11	53.13	0.744361	0.268170	1_110000973	1_110999112	1_110	0.026	0.7067	2.32
642	AX-76944497	AX-76947205	472	0.11	53.24	0.706767	0.233083	6_31001205	6_31996232	6_31	0.027	0.7072	2.32
595	AX-76844663	AX-76846965	385	0.11	53.34	0.754386	0.228070	5_44001572	5_44999656	5_44	0.027	0.7072	2.31
662	AX-76974292	AX-76976886	431	0.11	53.45	0.719298	0.260652	7_11000439	7_11996874	7_11	0.027	0.7074	2.31
36	AX-75436321	AX-75438444	341	0.11	53.56	0.654135	0.225564	1_36002323	1_36996568	1_36	0.027	0.7073	2.31
723	AX-77172117	AX-77174764	495	0.11	53.66	0.744361	0.268170	9_5000912	9_5998634	9_5	0.027	0.7075	2.31
668	AX-76989542	AX-76992086	428	0.11	53.77	0.699248	0.230576	7_17000545	7_17999298	7_17	0.027	0.7077	2.30
244	AX-76100256	AX-76101993	324	0.11	53.87	0.624060	0.225564	2_47000713	2_47999595	2_47	0.027	0.7078	2.30
596	AX-76846976	AX-76849314	378	0.11	53.98	0.666667	0.228070	5_45004270	5_45999760	5_45	0.027	0.7082	2.30
416	AX-76534845	AX-76536757	304	0.11	54.09	0.654135	0.253133	3_69003508	3_69999495	3_69	0.027	0.7075	2.29
637	AX-76931386	AX-76934073	478	0.11	54.19	0.786967	0.278196	6_26001701	6_26998783	6_26	0.027	0.7075	2.29
409	AX-76519647	AX-76521904	289	0.11	54.30	0.563910	0.220551	3_62000025	3_62995422	3_62	0.028	0.7071	2.28
407	AX-76515292	AX-76517398	320	0.11	54.40	0.614035	0.190476	3_60005057	3_60999555	3_60	0.028	0.7072	2.27
722	AX-77169361	AX-77172112	482	0.10	54.51	0.761905	0.285714	9_4000836	9_4999336	9_4	0.028	0.7072	2.27
845	AX-75835552	AX-75838762	619	0.10	54.61	0.844612	0.295739	15_5000057	15_5999958	15_5	0.028	0.7074	2.27
930	AX-76350955	AX-76351418	573	0.10	54.72	0.824561	0.285714	26_13642	26_999374	26_0	0.028	0.7078	2.27
324	AX-75997727	AX-80995336	266	0.10	54.82	0.588972	0.218045	2_127001901	2_127991942	2_127	0.028	0.7080	2.27
490	AX-76641204	AX-76643027	297	0.10	54.92	0.573935	0.190476	4_31001400	4_31999341	4_31	0.028	0.7084	2.27
863	AX-75880094	AX-75883607	556	0.10	55.03	0.802005	0.298246	17_9000660	17_9997363	17_9	0.028	0.7083	2.26
703	AX-77066344	AX-77069002	401	0.10	55.13	0.699248	0.245614	8_15001133	8_15998397	8_15	0.028	0.7084	2.26
494	AX-76649319	AX-80863032	331	0.10	55.23	0.641604	0.233083	4_35008890	4_35999840	4_35	0.028	0.7084	2.25
769	AX-75661793	AX-75664751	481	0.10	55.34	0.756892	0.248120	11_5000641	11_5998062	11_5	0.028	0.7085	2.25
392	AX-76482939	AX-76485053	394	0.10	55.44	0.696742	0.245614	3_45000737	3_45998872	3_45	0.028	0.7086	2.25
299	AX-75950372	AX-75952274	342	0.10	55.54	0.659148	0.240602	2_102003739	2_102994576	2_102	0.028	0.7090	2.25
210	AX-76005267	AX-76024883	291	0.10	55.65	0.571429	0.208020	2_13003360	2_13998909	2_13	0.029	0.7089	2.24
7	AX-75508214	AX-75527036	300	0.10	55.75	0.634085	0.213033	1_7001361	1_7998739	1_7	0.029	0.7095	2.24
655	AX-77043215	AX-77045524	407	0.10	55.85	0.729323	0.270677	7_4004880	7_4998023	7_4	0.029	0.7096	2.24
684	AX-77032014	AX-77034634	438	0.10	55.95	0.731830	0.255639	7_33001480	7_33999284	7_33	0.029	0.7100	2.24
657	AX-77047926	AX-77050110	260	0.10	56.06	0.523810	0.200501	7_6001174	7_6996364	7_6	0.029	0.7100	2.24
848	AX-75844941	AX-75848525	580	0.10	56.16	0.829574	0.288221	15_8003013	15_8999900	15_8	0.029	0.7103	2.24
454	AX-76403803	AX-76406310	449	0.10	56.26	0.746867	0.263158	3_107000792	3_107998878	3_107	0.029	0.7108	2.24
155	AX-75303884	AX-75306024	407	0.10	56.36	0.669173	0.230576	1_155000884	1_155998399	1_155	0.029	0.7109	2.24
945	AX-76379173	AX-76383047	562	0.10	56.46	0.766917	0.255639	28_3000142	28_3988209	28_3	0.029	0.7110	2.24
109	AX-75206935	AX-75208969	362	0.10	56.57	0.696742	0.203008	1_109000932	1_109993267	1_109	0.029	0.7115	2.24
771	AX-75667499	AX-75670508	465	0.10	56.67	0.726817	0.265664	11_7000304	11_7998782	11_7	0.029	0.7114	2.23
214	AX-76046940	AX-76048707	316	0.10	56.77	0.578947	0.175439	2_17003025	2_17998177	2_17	0.029	0.7115	2.23
882	AX-75931975	AX-75935404	618	0.10	56.87	0.812030	0.300752	19_5000557	19_5998521	19_5	0.029	0.7117	2.23
665	AX-76981885	AX-76984408	468	0.10	56.97	0.744361	0.250627	7_14004685	7_14996520	7_14	0.029	0.7116	2.22
424	AX-81002219	AX-76553594	336	0.10	57.07	0.656642	0.218045	3_77003653	3_77996188	3_77	0.029	0.7116	2.22
812	AX-75761217	AX-75763885	517	0.10	57.17	0.786967	0.263158	13_7003772	13_7998970	13_7	0.029	0.7120	2.22
626	AX-80857570	AX-76906322	407	0.10	57.27	0.741855	0.235589	6_15000973	6_15996678	6_15	0.029	0.7119	2.22
866	AX-75916089	AX-80753754	573	0.10	57.37	0.829574	0.298246	18_1000133	18_1868661	18_1	0.029	0.7120	2.22
587	AX-76826628	AX-76828904	370	0.10	57.47	0.671679	0.240602	5_36007779	5_36999672	5_36	0.030	0.7125	2.21
108	AX-75204753	AX-75206931	433	0.10	57.57	0.731830	0.283208	1_108001430	1_108998468	1_108	0.030	0.7132	2.22
731	AX-77131500	AX-77134364	470	0.10	57.67	0.729323	0.263158	9_13000454	9_13998539	9_13	0.030	0.7134	2.22
836	AX-75777206	AX-75780196	531	0.10	57.77	0.779449	0.285714	14_12001799	14_12990825	14_12	0.030	0.7138	2.22
711	AX-77087309	AX-77089864	452	0.10	57.87	0.724311	0.240602	8_23003003	8_23999911	8_23	0.030	0.7139	2.21
252	AX-76112838	AX-76114599	294	0.10	57.97	0.593985	0.223058	2_55001495	2_55998457	2_55	0.030	0.7137	2.21
822	AX-75746348	AX-75748793	321	0.10	58.07	0.676692	0.225564	13_17000131	13_17998760	13_17	0.030	0.7142	2.21
728	AX-77186487	AX-77125528	509	0.10	58.17	0.776942	0.255639	9_10001054	9_10999916	9_10	0.030	0.7144	2.21
721	AX-77166702	AX-77169357	490	0.10	58.27	0.736842	0.268170	9_3000364	9_3999700	9_3	0.030	0.7145	2.21
891	AX-76215398	AX-76218114	504	0.10	58.37	0.779449	0.255639	20_4000143	20_4999255	20_4	0.030	0.7147	2.20
463	AX-76660614	AX-76679334	311	0.10	58.47	0.611529	0.205514	4_4003790	4_4994926	4_4	0.030	0.7148	2.20
667	AX-76986912	AX-76989538	425	0.10	58.57	0.681704	0.220551	7_16000378	7_16998122	7_16	0.030	0.7149	2.20
643	AX-76947214	AX-76949884	516	0.10	58.67	0.754386	0.275689	6_32001747	6_32998116	6_32	0.030	0.7148	2.20
633	AX-80970553	AX-76923653	399	0.10	58.76	0.714286	0.245614	6_22000121	6_22996061	6_22	0.030	0.7151	2.19
940	AX-80787690	AX-76367512	495	0.10	58.86	0.766917	0.283208	27_4108329	27_4999960	27_4	0.030	0.7153	2.19
639	AX-76936654	AX-76939327	452	0.10	58.96	0.729323	0.268170	6_28003701	6_28998758	6_28	0.030	0.7152	2.19
785	AX-80966751	AX-75728652	366	0.10	59.06	0.699248	0.245614	12_74179	12_998917	12_0	0.030	0.7156	2.19
83	AX-75532336	AX-80780654	420	0.10	59.16	0.706767	0.240602	1_83003713	1_83996167	1_83	0.030	0.7157	2.19
30	AX-75423677	AX-80936552	389	0.10	59.26	0.734336	0.228070	1_30001634	1_30998321	1_30	0.031	0.7159	2.19
618	AX-76964244	AX-76966836	426	0.10	59.35	0.744361	0.265664	6_7001594	6_7998987	6_7	0.031	0.7158	2.18
843	AX-75829577	AX-75832516	527	0.10	59.45	0.789474	0.230576	15_3002321	15_3995337	15_3	0.031	0.7162	2.19
144	AX-75281539	AX-75283751	380	0.10	59.55	0.696742	0.238095	1_144000086	1_144999110	1_144	0.031	0.7163	2.18
374	AX-76445225	AX-76447224	363	0.10	59.65	0.659148	0.238095	3_27000210	3_27997762	3_27	0.031	0.7162	2.18
782	AX-75649508	AX-75652175	403	0.10	59.74	0.716792	0.233083	11_18001466	11_18994696	11_18	0.031	0.7164	2.18
677	AX-77013374	AX-77015909	469	0.10	59.84	0.729323	0.233083	7_26003622	7_26999366	7_26	0.031	0.7166	2.18
26	AX-75415537	AX-75417581	359	0.10	59.94	0.699248	0.253133	1_26002113	1_26999593	1_26	0.031	0.7167	2.17
670	AX-76994966	AX-76997653	380	0.10	60.03	0.711779	0.250627	7_19000238	7_19998381	7_19	0.031	0.7165	2.17
781	AX-75646709	AX-75649502	530	0.10	60.13	0.769424	0.270677	11_17002442	11_17997723	11_17	0.031	0.7165	2.17
833	AX-80891149	AX-75814394	576	0.10	60.23	0.779449	0.278196	14_9000607	14_9998401	14_9	0.031	0.7162	2.16
910	AX-76275583	AX-76262871	511	0.10	60.32	0.807018	0.235589	22_1004589	22_1997368	22_1	0.031	0.7164	2.16
726	AX-77180545	AX-77183459	490	0.10	60.42	0.764411	0.235589	9_8000477	9_8995857	9_8	0.031	0.7164	2.16
462	AX-81001244	AX-76660542	325	0.10	60.52	0.649123	0.208020	4_3005385	4_3999498	4_3	0.031	0.7167	2.16
190	AX-75384950	AX-75387543	385	0.10	60.61	0.744361	0.233083	1_190000986	1_190999922	1_190	0.032	0.7167	2.15
790	AX-75715646	AX-75718564	596	0.10	60.71	0.817043	0.283208	12_5000340	12_5999121	12_5	0.032	0.7167	2.15
193	AX-80892018	AX-75395719	459	0.10	60.80	0.736842	0.255639	1_193000093	1_193998457	1_193	0.032	0.7169	2.15
817	AX-75733467	AX-75736036	408	0.10	60.90	0.671679	0.190476	13_12000451	13_12999639	13_12	0.032	0.7172	2.15
634	AX-76923669	AX-76926114	405	0.10	61.00	0.694236	0.235589	6_23001925	6_23997583	6_23	0.032	0.7171	2.15
453	AX-76401399	AX-76403774	384	0.10	61.09	0.721804	0.268170	3_106005694	3_106988576	3_106	0.032	0.7179	2.15
809	AX-75753673	AX-75756055	440	0.10	61.19	0.736842	0.235589	13_4006314	13_4996964	13_4	0.032	0.7182	2.15
323	AX-75995827	AX-75997718	306	0.10	61.28	0.593985	0.230576	2_126002785	2_126997805	2_126	0.032	0.7186	2.15
788	AX-75710195	AX-80808112	449	0.10	61.38	0.756892	0.240602	12_3000599	12_3998803	12_3	0.032	0.7189	2.15
185	AX-75371764	AX-75374372	402	0.10	61.48	0.701754	0.228070	1_185000255	1_185998748	1_185	0.032	0.7192	2.15
832	AX-75807478	AX-75810795	566	0.10	61.57	0.799499	0.228070	14_8000346	14_8998930	14_8	0.032	0.7191	2.15
608	AX-76876008	AX-76878549	416	0.10	61.67	0.686717	0.255639	5_57000598	5_57999018	5_57	0.032	0.7195	2.15
740	AX-77159379	AX-77162555	593	0.10	61.76	0.807018	0.288221	9_22000680	9_22998001	9_22	0.032	0.7197	2.14
837	AX-80910352	AX-75783708	452	0.10	61.86	0.736842	0.228070	14_13001684	14_13996547	14_13	0.032	0.7196	2.14
408	AX-76517403	AX-80821793	300	0.10	61.95	0.634085	0.205514	3_61002343	3_61996382	3_61	0.032	0.7197	2.14
800	AX-75692768	AX-80804166	579	0.10	62.05	0.771930	0.273183	12_15002886	12_15999715	12_15	0.032	0.7197	2.14
604	AX-76866382	AX-76868796	422	0.10	62.14	0.706767	0.255639	5_53006745	5_53998976	5_53	0.032	0.7196	2.13
70	AX-75507958	AX-75510091	334	0.09	62.24	0.659148	0.210526	1_70004336	1_70995519	1_70	0.032	0.7202	2.14
868	AX-75893328	AX-75896649	634	0.09	62.33	0.857143	0.273183	18_3002958	18_3999218	18_3	0.032	0.7201	2.13
426	AX-76555843	AX-76557961	349	0.09	62.43	0.646617	0.220551	3_79001230	3_79999932	3_79	0.033	0.7202	2.13
888	AX-76231050	AX-76210104	391	0.09	62.52	0.684211	0.245614	20_1003560	20_1996832	20_1	0.033	0.7204	2.13
120	AX-75230459	AX-75232558	252	0.09	62.62	0.553885	0.200501	1_120011209	1_120997531	1_120	0.033	0.7203	2.12
732	AX-77134372	AX-77137388	485	0.09	62.71	0.749373	0.233083	9_14001725	9_14997194	9_14	0.033	0.7205	2.13
609	AX-76878553	AX-76881148	443	0.09	62.81	0.731830	0.245614	5_58001133	5_58996253	5_58	0.033	0.7210	2.13
472	AX-76609080	AX-76610919	327	0.09	62.90	0.598997	0.210526	4_13000613	4_13999846	4_13	0.033	0.7213	2.13
554	AX-76817715	AX-76839031	150	0.09	63.00	0.378446	0.135338	5_3004086	5_3995567	5_3	0.033	0.7209	2.12
738	AX-77152841	AX-77156052	513	0.09	63.09	0.726817	0.225564	9_20001952	9_20998960	9_20	0.033	0.7207	2.11
796	AX-75681107	AX-75683877	482	0.09	63.18	0.746867	0.260652	12_11001448	12_11996593	12_11	0.033	0.7208	2.11
154	AX-75301687	AX-75303880	366	0.09	63.28	0.644110	0.218045	1_154000670	1_154998176	1_154	0.033	0.7209	2.11
644	AX-76949894	AX-76952854	484	0.09	63.37	0.766917	0.230576	6_33001669	6_33995942	6_33	0.033	0.7213	2.11
89	AX-75545036	AX-75547100	370	0.09	63.46	0.691729	0.215539	1_89000395	1_89998645	1_89	0.033	0.7217	2.11
104	AX-75195528	AX-80870500	322	0.09	63.56	0.609023	0.218045	1_104001018	1_104917298	1_104	0.033	0.7220	2.11
801	AX-75695835	AX-75698693	533	0.09	63.65	0.791980	0.235589	12_16004430	12_16999550	12_16	0.034	0.7219	2.10
861	AX-75872863	AX-75876512	667	0.09	63.74	0.849624	0.253133	17_7000143	17_7999150	17_7	0.034	0.7220	2.10
414	AX-80870831	AX-76532713	411	0.09	63.83	0.689223	0.210526	3_67008185	3_67999348	3_67	0.034	0.7218	2.10
181	AX-80802935	AX-75364347	345	0.09	63.93	0.649123	0.200501	1_181001172	1_181996465	1_181	0.034	0.7218	2.10
57	AX-75480274	AX-75482405	342	0.09	64.02	0.666667	0.197995	1_57000875	1_57997976	1_57	0.034	0.7221	2.10
772	AX-75670512	AX-75673541	558	0.09	64.11	0.776942	0.283208	11_8001658	11_8996064	11_8	0.034	0.7219	2.09
49	AX-75462976	AX-75465019	396	0.09	64.20	0.704261	0.230576	1_49002211	1_49997561	1_49	0.034	0.7222	2.09
548	AX-76757687	AX-76759820	349	0.09	64.29	0.691729	0.208020	4_89001494	4_89997729	4_89	0.034	0.7222	2.09
211	AX-76024911	AX-80822428	287	0.09	64.39	0.586466	0.182957	2_14000482	2_14999658	2_14	0.034	0.7225	2.09
35	AX-75434066	AX-80801444	380	0.09	64.48	0.701754	0.240602	1_35002005	1_35998816	1_35	0.034	0.7224	2.09
578	AX-76807267	AX-76809418	438	0.09	64.57	0.686717	0.230576	5_27000696	5_27998417	5_27	0.034	0.7226	2.09
716	AX-77100748	AX-77103759	415	0.09	64.66	0.719298	0.228070	8_28001005	8_28995832	8_28	0.034	0.7226	2.09
92	AX-75551289	AX-75553248	362	0.09	64.75	0.681704	0.233083	1_92002199	1_92999699	1_92	0.034	0.7231	2.08
365	AX-76427200	AX-76429310	383	0.09	64.84	0.659148	0.238095	3_18000047	3_18998324	3_18	0.034	0.7231	2.08
912	AX-76266698	AX-76269188	540	0.09	64.93	0.764411	0.238095	22_3000446	22_3999675	22_3	0.034	0.7233	2.08
474	AX-76612949	AX-76614686	287	0.09	65.03	0.576441	0.205514	4_15000769	4_15999159	4_15	0.035	0.7233	2.08
640	AX-76939331	AX-76941844	482	0.09	65.12	0.764411	0.248120	6_29001552	6_29999184	6_29	0.035	0.7233	2.08
82	AX-75530325	AX-75532330	401	0.09	65.21	0.714286	0.203008	1_82001576	1_82993071	1_82	0.035	0.7237	2.08
838	AX-75783716	AX-75787468	552	0.09	65.30	0.771930	0.243108	14_14000126	14_14990913	14_14	0.035	0.7238	2.08
234	AX-80930378	AX-76084962	300	0.09	65.39	0.629073	0.218045	2_37023380	2_37992884	2_37	0.035	0.7235	2.07
589	AX-76831115	AX-76833315	396	0.09	65.48	0.686717	0.223058	5_38000437	5_38996916	5_38	0.035	0.7234	2.07
720	AX-77142406	AX-80980112	532	0.09	65.57	0.771930	0.263158	9_2001354	9_2998908	9_2	0.035	0.7234	2.07
68	AX-75503750	AX-75505919	414	0.09	65.66	0.711779	0.235589	1_68000845	1_68994689	1_68	0.035	0.7237	2.07
11	AX-75215029	AX-75235911	338	0.09	65.75	0.659148	0.213033	1_11003162	1_11999313	1_11	0.035	0.7238	2.07
628	AX-76908796	AX-76911130	415	0.09	65.84	0.676692	0.205514	6_17000075	6_17999876	6_17	0.035	0.7239	2.07
638	AX-76934077	AX-76936640	521	0.09	65.93	0.754386	0.243108	6_27000325	6_27999574	6_27	0.035	0.7240	2.06
631	AX-77277315	AX-76918829	464	0.09	66.02	0.759399	0.205514	6_20013603	6_20999470	6_20	0.035	0.7241	2.06
80	AX-75526275	AX-75528324	378	0.09	66.11	0.588972	0.192982	1_80001060	1_80995276	1_80	0.035	0.7242	2.06
79	AX-80785192	AX-75526273	360	0.09	66.20	0.646617	0.245614	1_79001243	1_79999317	1_79	0.035	0.7244	2.06
20	AX-75403365	AX-75405406	356	0.09	66.29	0.659148	0.200501	1_20003201	1_20999694	1_20	0.035	0.7247	2.06
37	AX-75438450	AX-80981539	372	0.09	66.38	0.689223	0.218045	1_37000874	1_37996887	1_37	0.035	0.7247	2.06
544	AX-76748871	AX-80971128	381	0.09	66.46	0.659148	0.230576	4_85005728	4_85998919	4_85	0.035	0.7250	2.06
797	AX-75683891	AX-75686845	520	0.09	66.55	0.824561	0.253133	12_12001263	12_12999312	12_12	0.035	0.7251	2.06
308	AX-75967690	AX-75969672	278	0.09	66.64	0.598997	0.182957	2_111000887	2_111999321	2_111	0.036	0.7252	2.05
692	AX-77109327	AX-77111750	434	0.09	66.73	0.691729	0.258145	8_4001015	8_4992901	8_4	0.036	0.7254	2.05
476	AX-76616326	AX-76618090	346	0.09	66.82	0.679198	0.233083	4_17003745	4_17997977	4_17	0.036	0.7254	2.05
112	AX-80828874	AX-80762839	355	0.09	66.91	0.646617	0.170426	1_112001615	1_112998790	1_112	0.036	0.7253	2.05
48	AX-75460979	AX-75462969	417	0.09	66.99	0.699248	0.205514	1_48001833	1_48999249	1_48	0.036	0.7254	2.04
898	AX-76199829	AX-76202390	503	0.09	67.08	0.774436	0.255639	20_11001719	20_11996443	20_11	0.036	0.7253	2.04
195	AX-75398331	AX-75401477	465	0.09	67.17	0.769424	0.243108	1_195003475	1_195995407	1_195	0.036	0.7254	2.04
799	AX-75689709	AX-75692757	546	0.09	67.26	0.766917	0.235589	12_14000037	12_14999691	12_14	0.036	0.7254	2.04
629	AX-76911131	AX-76913678	378	0.09	67.34	0.679198	0.228070	6_18001694	6_18998825	6_18	0.036	0.7255	2.04
40	AX-75444762	AX-75446757	348	0.09	67.43	0.669173	0.190476	1_40001170	1_40996562	1_40	0.036	0.7258	2.04
394	AX-76487262	AX-80998879	399	0.09	67.52	0.669173	0.223058	3_47001081	3_47991191	3_47	0.036	0.7261	2.04
98	AX-75563524	AX-75565912	309	0.09	67.61	0.621554	0.170426	1_98002972	1_98999843	1_98	0.036	0.7262	2.04
135	AX-75262202	AX-75264523	416	0.09	67.69	0.699248	0.228070	1_135001292	1_135998934	1_135	0.036	0.7262	2.04
146	AX-75285913	AX-75288007	390	0.09	67.78	0.684211	0.218045	1_146011196	1_146999886	1_146	0.036	0.7264	2.04
840	AX-80890773	AX-75816140	267	0.09	67.87	0.571429	0.185464	15_41526	15_998020	15_0	0.036	0.7261	2.03
201	AX-76088828	AX-76105953	360	0.09	67.95	0.674185	0.205514	2_4001148	2_4998859	2_4	0.036	0.7264	2.03
153	AX-75299353	AX-75301681	383	0.09	68.04	0.659148	0.228070	1_153001383	1_153997625	1_153	0.037	0.7265	2.03
695	AX-77116686	AX-77119209	479	0.09	68.13	0.769424	0.230576	8_7003352	8_7999901	8_7	0.037	0.7267	2.03
447	AX-76600844	AX-76389951	371	0.09	68.21	0.681704	0.235589	3_100001846	3_100996655	3_100	0.037	0.7269	2.03
446	AX-76598668	AX-76600840	325	0.09	68.30	0.609023	0.213033	3_99000159	3_99999279	3_99	0.037	0.7269	2.03
701	AX-80904286	AX-77063664	406	0.09	68.38	0.694236	0.205514	8_13001030	8_13997664	8_13	0.037	0.7269	2.02
300	AX-75952282	AX-75954329	319	0.09	68.47	0.614035	0.182957	2_103000146	2_103995409	2_103	0.037	0.7272	2.02
223	AX-76063309	AX-76065146	182	0.09	68.55	0.446115	0.165414	2_26073012	2_26999450	2_26	0.037	0.7278	2.02
266	AX-76138743	AX-76140671	275	0.08	68.64	0.558897	0.170426	2_69000098	2_69998889	2_69	0.037	0.7279	2.03
810	AX-75756065	AX-75758603	472	0.08	68.72	0.756892	0.243108	13_5001506	13_5998604	13_5	0.037	0.7279	2.02
564	AX-76776565	AX-76778749	347	0.08	68.81	0.596491	0.172932	5_13000954	5_13999219	5_13	0.037	0.7280	2.02
0	AX-75442064	AX-75558810	322	0.08	68.89	0.651629	0.228070	1_10242	1_997412	1_0	0.037	0.7280	2.02
850	AX-75815525	AX-80882280	528	0.08	68.98	0.754386	0.250627	15_10001717	15_10999147	15_10	0.037	0.7282	2.02
804	AX-75704729	AX-75707423	482	0.08	69.06	0.769424	0.213033	12_19000363	12_19922740	12_19	0.037	0.7280	2.02
91	AX-75549328	AX-75551283	344	0.08	69.15	0.639098	0.192982	1_91001335	1_91999254	1_91	0.037	0.7282	2.02
512	AX-76683317	AX-76685252	345	0.08	69.23	0.659148	0.197995	4_53005386	4_53996907	4_53	0.037	0.7285	2.02
814	AX-75766296	AX-75768749	517	0.08	69.32	0.726817	0.238095	13_9003074	13_9999946	13_9	0.037	0.7286	2.02
217	AX-76052589	AX-76054414	306	0.08	69.40	0.646617	0.172932	2_20002801	2_20997718	2_20	0.037	0.7289	2.02
84	AX-80851594	AX-75536413	409	0.08	69.49	0.699248	0.213033	1_84002231	1_84998915	1_84	0.037	0.7289	2.02
260	AX-76127522	AX-76129390	323	0.08	69.57	0.654135	0.218045	2_63004924	2_63996713	2_63	0.037	0.7286	2.01
136	AX-75264533	AX-75266726	412	0.08	69.65	0.669173	0.218045	1_136003219	1_136999919	1_136	0.037	0.7286	2.01
747	AX-75608617	AX-75611864	644	0.08	69.74	0.829574	0.230576	10_4000118	10_4997069	10_4	0.037	0.7288	2.01
682	AX-77026618	AX-77029293	470	0.08	69.82	0.746867	0.250627	7_31000070	7_31996005	7_31	0.038	0.7286	2.01
819	AX-75738658	AX-75741110	427	0.08	69.91	0.719298	0.233083	13_14004880	13_14996106	13_14	0.038	0.7288	2.01
685	AX-77034643	AX-77037412	369	0.08	69.99	0.634085	0.195489	7_34002563	7_34996749	7_34	0.038	0.7289	2.01
786	AX-75728944	AX-75706559	371	0.08	70.07	0.664160	0.182957	12_1009101	12_1999418	12_1	0.038	0.7292	2.01
606	AX-76871190	AX-76873458	357	0.08	70.16	0.666667	0.230576	5_55000427	5_55995825	5_55	0.038	0.7290	2.00
853	AX-75851569	AX-75852303	244	0.08	70.24	0.531328	0.182957	16_14092	16_605987	16_0	0.038	0.7292	2.00
730	AX-77128524	AX-77131493	469	0.08	70.32	0.751880	0.210526	9_12005866	9_12997791	9_12	0.038	0.7294	2.00
710	AX-77084787	AX-77087303	434	0.08	70.41	0.696742	0.255639	8_22002669	8_22999947	8_22	0.038	0.7295	2.00
499	AX-76658571	AX-76660524	338	0.08	70.49	0.646617	0.197995	4_40001790	4_40998594	4_40	0.038	0.7295	2.00
558	AX-76884443	AX-76886587	410	0.08	70.57	0.739348	0.230576	5_7002677	5_7997304	5_7	0.038	0.7297	2.00
422	AX-76547133	AX-76549272	407	0.08	70.66	0.699248	0.233083	3_75011314	3_75999748	3_75	0.038	0.7298	2.00
202	AX-76105983	AX-77279594	294	0.08	70.74	0.591479	0.172932	2_5000041	2_5998850	2_5	0.038	0.7301	2.00
641	AX-76941849	AX-76944494	431	0.08	70.82	0.701754	0.230576	6_30001340	6_30999133	6_30	0.038	0.7303	2.00
366	AX-76429317	AX-76431479	356	0.08	70.90	0.671679	0.220551	3_19002818	3_19995136	3_19	0.038	0.7305	2.00
605	AX-76868803	AX-76871185	428	0.08	70.99	0.729323	0.223058	5_54001090	5_54996704	5_54	0.038	0.7305	2.00
550	AX-76762155	AX-76762811	108	0.08	71.07	0.333333	0.132832	4_91001569	4_91257177	4_91	0.038	0.7305	1.99
515	AX-76689336	AX-76691249	332	0.08	71.15	0.641604	0.177945	4_56006842	4_56994397	4_56	0.038	0.7306	1.99
71	AX-75510096	AX-75512390	358	0.08	71.23	0.676692	0.215539	1_71000214	1_71996082	1_71	0.038	0.7307	1.99
225	AX-76067099	AX-76068964	203	0.08	71.32	0.456140	0.155388	2_28002321	2_28996876	2_28	0.038	0.7310	1.99
537	AX-76733926	AX-76735902	294	0.08	71.40	0.586466	0.190476	4_78000541	4_78996526	4_78	0.039	0.7307	1.99
764	AX-80789428	AX-75676721	424	0.08	71.48	0.664160	0.187970	11_62065	11_997948	11_0	0.039	0.7308	1.98
683	AX-77029308	AX-77031992	418	0.08	71.56	0.711779	0.200501	7_32001446	7_32990197	7_32	0.039	0.7306	1.98
34	AX-80850516	AX-75434058	399	0.08	71.64	0.674185	0.197995	1_34000181	1_34997356	1_34	0.039	0.7306	1.98
727	AX-77183467	AX-77186480	547	0.08	71.72	0.779449	0.218045	9_9000575	9_9998295	9_9	0.039	0.7306	1.98
820	AX-75741122	AX-75743751	425	0.08	71.80	0.746867	0.220551	13_15001871	13_15998451	13_15	0.039	0.7308	1.98
103	AX-75193294	AX-75195525	303	0.08	71.88	0.578947	0.185464	1_103001077	1_103999481	1_103	0.039	0.7306	1.98
469	AX-76603282	AX-76605292	329	0.08	71.96	0.586466	0.210526	4_10005906	4_10997575	4_10	0.039	0.7306	1.97
535	AX-76729701	AX-76731813	297	0.08	72.04	0.578947	0.187970	4_76004898	4_76999095	4_76	0.039	0.7305	1.97
96	AX-75559273	AX-75561464	336	0.08	72.12	0.656642	0.192982	1_96003254	1_96999948	1_96	0.039	0.7304	1.97
630	AX-76913686	AX-76916155	407	0.08	72.20	0.714286	0.200501	6_19001309	6_19923002	6_19	0.039	0.7302	1.96
4	AX-80760788	AX-75465889	284	0.08	72.28	0.588972	0.197995	1_4003068	1_4998207	1_4	0.039	0.7307	1.97
224	AX-76065217	AX-76067085	165	0.08	72.36	0.458647	0.187970	2_27034337	2_27992309	2_27	0.040	0.7311	1.96
302	AX-75956227	AX-75958073	292	0.08	72.44	0.619048	0.177945	2_105004198	2_105992778	2_105	0.040	0.7316	1.96
699	AX-77056945	AX-77058811	205	0.08	72.52	0.518797	0.215539	8_11025887	8_11997067	8_11	0.040	0.7315	1.96
380	AX-76457394	AX-76459445	380	0.08	72.60	0.681704	0.195489	3_33001857	3_33998952	3_33	0.040	0.7317	1.96
681	AX-77023979	AX-77026616	455	0.08	72.68	0.694236	0.205514	7_30001345	7_30998258	7_30	0.040	0.7314	1.96
207	AX-76197197	AX-75967023	291	0.08	72.76	0.601504	0.175439	2_10001868	2_10998597	2_10	0.040	0.7314	1.95
813	AX-75763891	AX-75766286	445	0.08	72.84	0.726817	0.200501	13_8000885	13_8998322	13_8	0.040	0.7317	1.96
351	AX-76472329	AX-76493295	386	0.08	72.92	0.689223	0.218045	3_4001560	3_4998769	3_4	0.040	0.7317	1.95
687	AX-77040088	AX-77042318	276	0.08	73.00	0.591479	0.195489	7_36000235	7_36878976	7_36	0.040	0.7314	1.95
99	AX-75565941	AX-80997929	303	0.08	73.08	0.611529	0.177945	1_99010355	1_99999595	1_99	0.040	0.7315	1.95
768	AX-80796859	AX-75661779	483	0.08	73.16	0.766917	0.230576	11_4001030	11_4994753	11_4	0.040	0.7314	1.94
177	AX-75352419	AX-75354850	379	0.08	73.23	0.639098	0.228070	1_177000356	1_177994321	1_177	0.040	0.7318	1.95
375	AX-76447234	AX-76449330	331	0.08	73.31	0.636591	0.208020	3_28001025	3_28998185	3_28	0.040	0.7314	1.94
702	AX-77063673	AX-77066338	435	0.08	73.39	0.686717	0.190476	8_14000656	8_14999112	8_14	0.041	0.7313	1.94
182	AX-80919547	AX-80887301	370	0.08	73.47	0.664160	0.182957	1_182001525	1_182870712	1_182	0.041	0.7313	1.94
568	AX-76785332	AX-76787515	304	0.08	73.55	0.576441	0.167920	5_17004254	5_17999180	5_17	0.041	0.7312	1.93
95	AX-75557186	AX-80963155	330	0.08	73.63	0.649123	0.170426	1_95000998	1_95999506	1_95	0.041	0.7313	1.93
429	AX-76562272	AX-76564400	343	0.08	73.71	0.634085	0.225564	3_82000697	3_82998896	3_82	0.041	0.7316	1.93
138	AX-80937522	AX-75271206	314	0.08	73.78	0.609023	0.182957	1_138000206	1_138999541	1_138	0.041	0.7314	1.93
798	AX-75686849	AX-75689704	528	0.08	73.86	0.794486	0.218045	12_13000320	12_13998096	12_13	0.041	0.7314	1.93
669	AX-76992094	AX-80783946	405	0.08	73.94	0.699248	0.205514	7_18002161	7_18998345	7_18	0.041	0.7314	1.93
518	AX-76695469	AX-76697666	324	0.08	74.02	0.644110	0.172932	4_59002947	4_59994412	4_59	0.041	0.7314	1.92
303	AX-75958088	AX-75960054	288	0.08	74.09	0.598997	0.167920	2_106002057	2_106999646	2_106	0.041	0.7315	1.92
387	AX-76472202	AX-76474269	393	0.08	74.17	0.676692	0.218045	3_40000761	3_40999517	3_40	0.041	0.7315	1.92
81	AX-75528336	AX-75530324	370	0.08	74.25	0.641604	0.190476	1_81008377	1_81994832	1_81	0.041	0.7315	1.92
509	AX-76677629	AX-76679461	289	0.08	74.33	0.563910	0.177945	4_50000237	4_50997795	4_50	0.042	0.7314	1.92
864	AX-75883613	AX-75854187	326	0.08	74.40	0.619048	0.195489	17_10000343	17_10922105	17_10	0.042	0.7312	1.91
238	AX-76090186	AX-76091743	299	0.08	74.48	0.596491	0.172932	2_41001878	2_41998364	2_41	0.042	0.7314	1.91
194	AX-75395723	AX-75398319	328	0.08	74.56	0.604010	0.192982	1_194000420	1_194998901	1_194	0.042	0.7313	1.91
180	AX-75359608	AX-75361979	374	0.08	74.63	0.681704	0.167920	1_180007233	1_180998995	1_180	0.042	0.7313	1.91
107	AX-75202354	AX-75204749	382	0.08	74.71	0.661654	0.208020	1_107000175	1_107999246	1_107	0.042	0.7314	1.91
569	AX-81002307	AX-76789756	279	0.08	74.79	0.571429	0.180451	5_18005281	5_18986761	5_18	0.042	0.7313	1.90
139	AX-75271213	AX-80869221	368	0.08	74.86	0.649123	0.195489	1_139001905	1_139951166	1_139	0.042	0.7314	1.90
5	AX-75466003	AX-75486820	279	0.08	74.94	0.616541	0.205514	1_5004296	1_5997471	1_5	0.042	0.7317	1.90
700	AX-77058822	AX-77061166	322	0.08	75.02	0.601504	0.185464	8_12001823	8_12998346	8_12	0.042	0.7316	1.90
789	AX-75712996	AX-75715638	444	0.08	75.09	0.731830	0.215539	12_4002400	12_4997551	12_4	0.042	0.7318	1.90
354	AX-76536799	AX-76558037	357	0.08	75.17	0.669173	0.192982	3_7002535	3_7998141	3_7	0.042	0.7320	1.90
186	AX-75374377	AX-75376857	351	0.08	75.24	0.576441	0.182957	1_186000674	1_186969404	1_186	0.042	0.7323	1.90
680	AX-77021256	AX-77023971	402	0.08	75.32	0.691729	0.195489	7_29003303	7_29998961	7_29	0.042	0.7322	1.90
86	AX-75538520	AX-75540698	361	0.08	75.40	0.676692	0.228070	1_86005235	1_86998417	1_86	0.042	0.7323	1.90
329	AX-80826885	AX-80995669	268	0.08	75.47	0.571429	0.160401	2_132002106	2_132998425	2_132	0.042	0.7326	1.90
162	AX-80890447	AX-75319988	350	0.08	75.55	0.619048	0.170426	1_162001955	1_162999938	1_162	0.042	0.7326	1.90
489	AX-76639391	AX-76641202	312	0.08	75.62	0.596491	0.185464	4_30000957	4_30999840	4_30	0.043	0.7327	1.90
666	AX-80870027	AX-80826229	365	0.08	75.70	0.661654	0.200501	7_15002312	7_15999688	7_15	0.043	0.7328	1.90
15	AX-75298147	AX-75318414	336	0.08	75.77	0.611529	0.180451	1_15000921	1_15999960	1_15	0.043	0.7329	1.90
749	AX-75615079	AX-75618110	527	0.08	75.85	0.764411	0.197995	10_6029693	10_6999012	10_6	0.043	0.7328	1.89
137	AX-75266727	AX-80848722	369	0.08	75.93	0.694236	0.225564	1_137000784	1_137999605	1_137	0.043	0.7329	1.89
427	AX-76557964	AX-76560078	367	0.07	76.00	0.671679	0.180451	3_80000782	3_80997934	3_80	0.043	0.7330	1.89
941	AX-76367514	AX-76369902	333	0.07	76.07	0.604010	0.180451	27_5000332	27_5605060	27_5	0.043	0.7331	1.89
471	AX-76607158	AX-76609077	350	0.07	76.15	0.629073	0.210526	4_12000065	4_12998967	4_12	0.043	0.7330	1.89
807	AX-75739710	AX-75751209	442	0.07	76.22	0.709273	0.205514	13_2000330	13_2994904	13_2	0.043	0.7330	1.89
69	AX-75505933	AX-75507939	319	0.07	76.30	0.634085	0.187970	1_69000578	1_69990723	1_69	0.043	0.7330	1.89
390	AX-76478612	AX-76480744	339	0.07	76.37	0.641604	0.195489	3_43000680	3_43998113	3_43	0.043	0.7331	1.89
433	AX-77281293	AX-76572304	334	0.07	76.44	0.626566	0.190476	3_86000672	3_86998715	3_86	0.043	0.7331	1.88
697	AX-77121438	AX-77123616	330	0.07	76.52	0.591479	0.160401	8_9018734	8_9995426	8_9	0.043	0.7328	1.88
473	AX-76610929	AX-76612937	304	0.07	76.59	0.601504	0.167920	4_14004802	4_14994223	4_14	0.043	0.7330	1.88
551	AX-76847262	AX-76773218	314	0.07	76.67	0.593985	0.170426	5_29775	5_999985	5_0	0.043	0.7331	1.88
39	AX-75442740	AX-75444754	378	0.07	76.74	0.664160	0.192982	1_39000098	1_39997444	1_39	0.043	0.7333	1.88
31	AX-80745502	AX-75427697	372	0.07	76.81	0.664160	0.180451	1_31004761	1_31999153	1_31	0.043	0.7333	1.88
243	AX-80956160	AX-76100250	352	0.07	76.89	0.659148	0.200501	2_46005192	2_46996287	2_46	0.044	0.7332	1.88
693	AX-77111769	AX-77114193	402	0.07	76.96	0.714286	0.220551	8_5000864	8_5996532	8_5	0.044	0.7332	1.87
332	AX-76013175	AX-76015162	310	0.07	77.03	0.583960	0.160401	2_135000313	2_135950768	2_135	0.044	0.7332	1.87
88	AX-75542754	AX-75545031	349	0.07	77.11	0.716792	0.180451	1_88007125	1_88998272	1_88	0.044	0.7333	1.87
653	AX-76999569	AX-77025955	386	0.07	77.18	0.641604	0.203008	7_2000697	7_2998804	7_2	0.044	0.7333	1.87
184	AX-75369256	AX-75371751	331	0.07	77.25	0.636591	0.175439	1_184000347	1_184995531	1_184	0.044	0.7332	1.87
16	AX-75318470	AX-80982610	346	0.07	77.33	0.614035	0.165414	1_16002529	1_16994517	1_16	0.044	0.7334	1.87
242	AX-76096769	AX-80875011	327	0.07	77.40	0.601504	0.185464	2_45009480	2_45999159	2_45	0.044	0.7334	1.87
60	AX-80958897	AX-75488712	373	0.07	77.47	0.626566	0.203008	1_60004355	1_60997051	1_60	0.044	0.7337	1.87
230	AX-80907431	AX-76077955	273	0.07	77.55	0.543860	0.160401	2_33007107	2_33998193	2_33	0.044	0.7337	1.87
517	AX-76693342	AX-76695453	364	0.07	77.62	0.649123	0.190476	4_58001396	4_58996848	4_58	0.044	0.7336	1.86
114	AX-75217954	AX-75220158	392	0.07	77.69	0.681704	0.192982	1_114010647	1_114999023	1_114	0.044	0.7337	1.86
430	AX-76564402	AX-76566538	367	0.07	77.76	0.686717	0.190476	3_83000095	3_83999534	3_83	0.044	0.7337	1.86
290	AX-76183003	AX-76184807	234	0.07	77.83	0.513784	0.162907	2_93006555	2_93994443	2_93	0.044	0.7339	1.86
457	AX-76411350	AX-76414019	407	0.07	77.91	0.701754	0.200501	3_110000758	3_110996486	3_110	0.044	0.7342	1.86
2	AX-75388169	AX-75421261	379	0.07	77.98	0.641604	0.215539	1_2000227	1_2999255	1_2	0.044	0.7342	1.86
443	AX-76592080	AX-76594208	390	0.07	78.05	0.704261	0.197995	3_96001250	3_96996738	3_96	0.044	0.7340	1.86
253	AX-76114617	AX-76116473	293	0.07	78.12	0.568922	0.175439	2_56009150	2_56997515	2_56	0.044	0.7341	1.86
304	AX-75960061	AX-75961944	346	0.07	78.19	0.656642	0.180451	2_107004694	2_107995223	2_107	0.044	0.7342	1.86
362	AX-76421234	AX-76423342	382	0.07	78.27	0.629073	0.162907	3_15006149	3_15999193	3_15	0.044	0.7345	1.86
887	AX-76211705	AX-76230933	360	0.07	78.34	0.681704	0.182957	20_47223	20_999177	20_0	0.045	0.7344	1.86
877	AX-75918214	AX-75918559	477	0.07	78.41	0.701754	0.195489	19_8216	19_995529	19_0	0.045	0.7343	1.86
337	AX-80959201	AX-76025198	327	0.07	78.48	0.568922	0.177945	2_140001635	2_140995753	2_140	0.045	0.7344	1.86
488	AX-76637448	AX-76639384	333	0.07	78.55	0.634085	0.147870	4_29000748	4_29994795	4_29	0.045	0.7344	1.85
105	AX-75197748	AX-75200004	391	0.07	78.62	0.706767	0.165414	1_105000541	1_105997476	1_105	0.045	0.7343	1.85
262	AX-76131240	AX-76133256	337	0.07	78.69	0.624060	0.215539	2_65002987	2_65999518	2_65	0.045	0.7343	1.85
117	AX-75224150	AX-75226154	284	0.07	78.76	0.598997	0.162907	1_117006518	1_117996403	1_117	0.045	0.7342	1.85
579	AX-76809422	AX-76811788	391	0.07	78.83	0.641604	0.187970	5_28000344	5_28996407	5_28	0.045	0.7343	1.85
874	AX-75914048	AX-75917295	456	0.07	78.90	0.764411	0.197995	18_9007122	18_9994878	18_9	0.045	0.7344	1.85
538	AX-76735917	AX-76738003	315	0.07	78.97	0.576441	0.165414	4_79003361	4_79998716	4_79	0.045	0.7343	1.85
227	AX-76070807	AX-76072665	329	0.07	79.04	0.659148	0.187970	2_30004050	2_30999519	2_30	0.045	0.7343	1.85
696	AX-77119213	AX-77121410	349	0.07	79.12	0.588972	0.177945	8_8001874	8_8998934	8_8	0.045	0.7342	1.84
373	AX-76443409	AX-76445224	353	0.07	79.19	0.649123	0.195489	3_26000884	3_26999094	3_26	0.045	0.7341	1.84
559	AX-76886590	AX-80881654	415	0.07	79.26	0.681704	0.187970	5_8000498	5_8993949	5_8	0.045	0.7342	1.84
563	AX-76774441	AX-76776557	276	0.07	79.33	0.581454	0.180451	5_12007378	5_12996601	5_12	0.045	0.7342	1.84
652	AX-80952657	AX-76999535	314	0.07	79.40	0.578947	0.170426	7_1026633	7_1999224	7_1	0.045	0.7343	1.84
335	AX-76019167	AX-76021139	313	0.07	79.47	0.619048	0.180451	2_138003722	2_138999926	2_138	0.046	0.7344	1.84
301	AX-75954338	AX-75956218	287	0.07	79.54	0.581454	0.187970	2_104002020	2_104998000	2_104	0.046	0.7347	1.84
145	AX-75283753	AX-75285885	388	0.07	79.61	0.619048	0.187970	1_145000054	1_145998774	1_145	0.046	0.7347	1.84
178	AX-75354867	AX-75357202	368	0.07	79.68	0.651629	0.200501	1_178002574	1_178999555	1_178	0.046	0.7347	1.84
539	AX-76738010	AX-76740121	297	0.07	79.75	0.548872	0.162907	4_80000362	4_80992376	4_80	0.046	0.7347	1.83
278	AX-76161181	AX-76162979	263	0.07	79.81	0.541353	0.165414	2_81000547	2_81999912	2_81	0.046	0.7348	1.83
393	AX-76485056	AX-80893250	356	0.07	79.88	0.596491	0.187970	3_46000857	3_46998703	3_46	0.046	0.7348	1.83
498	AX-76656726	AX-80912869	294	0.07	79.95	0.578947	0.190476	4_39000705	4_39999666	4_39	0.046	0.7349	1.83
10	AX-75192652	AX-75214866	276	0.07	80.02	0.576441	0.167920	1_10002413	1_10995367	1_10	0.046	0.7348	1.83
93	AX-75553256	AX-75555240	323	0.07	80.09	0.598997	0.175439	1_93002517	1_93999679	1_93	0.046	0.7348	1.83
101	AX-75188725	AX-75190996	297	0.07	80.16	0.639098	0.165414	1_101003750	1_101993781	1_101	0.046	0.7348	1.83
511	AX-76681340	AX-80915809	329	0.07	80.23	0.651629	0.185464	4_52000121	4_52999436	4_52	0.046	0.7348	1.83
187	AX-75376955	AX-75379538	351	0.07	80.30	0.629073	0.165414	1_187010957	1_187999263	1_187	0.046	0.7347	1.83
152	AX-75297396	AX-75299346	284	0.07	80.37	0.583960	0.150376	1_152005948	1_152996463	1_152	0.046	0.7347	1.82
273	AX-76151394	AX-76153371	335	0.07	80.44	0.616541	0.155388	2_76004277	2_76994414	2_76	0.046	0.7349	1.82
134	AX-75260051	AX-75262196	329	0.07	80.51	0.611529	0.165414	1_134001864	1_134997824	1_134	0.046	0.7350	1.82
672	AX-77000358	AX-77003003	366	0.07	80.57	0.631579	0.177945	7_21003096	7_21997736	7_21	0.046	0.7352	1.83
900	AX-76205284	AX-80799787	451	0.07	80.64	0.709273	0.208020	20_13000029	20_13995584	20_13	0.046	0.7351	1.82
325	AX-75999694	AX-76001650	280	0.07	80.71	0.591479	0.185464	2_128001580	2_128996786	2_128	0.046	0.7352	1.82
356	AX-80857962	AX-76601222	333	0.07	80.78	0.611529	0.167920	3_9000982	3_9999622	3_9	0.046	0.7353	1.82
691	AX-77106901	AX-77109318	382	0.07	80.85	0.679198	0.200501	8_3004797	8_3998456	8_3	0.046	0.7354	1.82
496	AX-76652951	AX-76654779	294	0.07	80.91	0.609023	0.167920	4_37011456	4_37995028	4_37	0.046	0.7356	1.82
183	AX-75366741	AX-75369251	338	0.07	80.98	0.621554	0.155388	1_183004278	1_183998348	1_183	0.047	0.7354	1.82
439	AX-76582994	AX-76585271	344	0.07	81.05	0.646617	0.170426	3_92000582	3_92999871	3_92	0.047	0.7354	1.82
265	AX-76136939	AX-76138741	308	0.07	81.12	0.566416	0.172932	2_68003626	2_68997358	2_68	0.047	0.7354	1.82
748	AX-75611874	AX-75614927	515	0.07	81.19	0.794486	0.182957	10_5000352	10_5976862	10_5	0.047	0.7354	1.82
45	AX-75454837	AX-75456801	364	0.07	81.25	0.671679	0.180451	1_45001631	1_45998217	1_45	0.047	0.7355	1.82
708	AX-80737660	AX-77082129	426	0.07	81.32	0.674185	0.185464	8_20004100	8_20998394	8_20	0.047	0.7356	1.81
345	AX-76039882	AX-76042208	326	0.07	81.39	0.624060	0.175439	2_148001374	2_148990328	2_148	0.047	0.7357	1.81
347	AX-80947139	AX-76595949	363	0.07	81.46	0.601504	0.172932	3_24281	3_993284	3_0	0.047	0.7357	1.81
547	AX-77281941	AX-76757683	318	0.07	81.52	0.596491	0.170426	4_88006320	4_88998944	4_88	0.047	0.7359	1.81
287	AX-80787742	AX-76179226	300	0.07	81.59	0.598997	0.180451	2_90003701	2_90999856	2_90	0.047	0.7358	1.81
536	AX-76731829	AX-77281867	342	0.07	81.66	0.596491	0.185464	4_77004078	4_77999527	4_77	0.047	0.7357	1.81
382	AX-76461450	AX-76463579	329	0.07	81.73	0.593985	0.162907	3_35001332	3_35999647	3_35	0.047	0.7357	1.81
291	AX-76184817	AX-80834733	250	0.07	81.79	0.568922	0.172932	2_94002120	2_94997147	2_94	0.047	0.7357	1.81
158	AX-75310490	AX-75312450	288	0.07	81.86	0.598997	0.175439	1_158000773	1_158998005	1_158	0.047	0.7357	1.81
123	AX-75237001	AX-75239082	368	0.07	81.93	0.676692	0.172932	1_123022185	1_123999385	1_123	0.047	0.7358	1.81
58	AX-80985948	AX-75484586	352	0.07	81.99	0.629073	0.170426	1_58002800	1_58998134	1_58	0.047	0.7357	1.81
712	AX-80981688	AX-77092646	478	0.07	82.06	0.766917	0.192982	8_24008114	8_24998083	8_24	0.047	0.7358	1.80
172	AX-80961415	AX-75342753	377	0.07	82.13	0.636591	0.172932	1_172002886	1_172999969	1_172	0.047	0.7357	1.80
541	AX-76742429	AX-76744585	308	0.07	82.19	0.616541	0.175439	4_82001647	4_82992049	4_82	0.048	0.7359	1.80
140	AX-75273649	AX-75275453	323	0.07	82.26	0.591479	0.167920	1_140120364	1_140998078	1_140	0.048	0.7359	1.80
368	AX-76433548	AX-76435497	364	0.07	82.33	0.659148	0.205514	3_21000534	3_21992341	3_21	0.047	0.7361	1.80
510	AX-76679463	AX-76681338	298	0.07	82.39	0.581454	0.172932	4_51000243	4_51999782	4_51	0.048	0.7361	1.80
485	AX-76631680	AX-76633790	359	0.07	82.46	0.666667	0.165414	4_26006635	4_26998818	4_26	0.048	0.7360	1.80
326	AX-76001659	AX-76003640	295	0.07	82.53	0.598997	0.157895	2_129000006	2_129996848	2_129	0.048	0.7359	1.80
97	AX-75561466	AX-75563514	183	0.07	82.59	0.438596	0.122807	1_97001132	1_97998070	1_97	0.048	0.7356	1.79
389	AX-76476421	AX-76478609	347	0.07	82.66	0.619048	0.182957	3_42003831	3_42998346	3_42	0.048	0.7356	1.79
815	AX-75768756	AX-75730844	379	0.07	82.72	0.624060	0.175439	13_10002778	13_10997692	13_10	0.048	0.7357	1.79
599	AX-76853714	AX-76856192	322	0.07	82.79	0.664160	0.185464	5_48005235	5_48999630	5_48	0.048	0.7356	1.79
808	AX-75751233	AX-75753649	460	0.07	82.86	0.709273	0.180451	13_3002617	13_3998616	13_3	0.048	0.7357	1.79
176	AX-75349955	AX-75352416	357	0.07	82.92	0.621554	0.182957	1_176009588	1_176999375	1_176	0.048	0.7355	1.79
54	AX-75473854	AX-75476160	227	0.07	82.99	0.488722	0.115288	1_54001671	1_54992374	1_54	0.048	0.7356	1.79
456	AX-76408704	AX-76411317	412	0.07	83.05	0.716792	0.190476	3_109003989	3_109990022	3_109	0.048	0.7356	1.78
461	AX-76621911	AX-76641254	328	0.07	83.12	0.593985	0.180451	4_2000372	4_2997067	4_2	0.049	0.7358	1.78
713	AX-77092653	AX-77095317	446	0.07	83.18	0.724311	0.177945	8_25000224	8_25996230	8_25	0.049	0.7359	1.78
484	AX-76629642	AX-76631666	337	0.07	83.25	0.631579	0.140351	4_25001584	4_25997367	4_25	0.049	0.7357	1.78
259	AX-76125846	AX-76127507	310	0.06	83.31	0.598997	0.150376	2_62001908	2_62998786	2_62	0.049	0.7356	1.78
612	AX-76960510	AX-76904724	388	0.06	83.38	0.659148	0.175439	6_1001852	6_1996207	6_1	0.049	0.7356	1.78
143	AX-75279124	AX-75281531	345	0.06	83.44	0.626566	0.177945	1_143002040	1_143996388	1_143	0.049	0.7356	1.78
122	AX-75234720	AX-75236982	344	0.06	83.51	0.666667	0.175439	1_122000993	1_122995823	1_122	0.049	0.7356	1.78
627	AX-76906334	AX-76908789	409	0.06	83.57	0.654135	0.175439	6_16002913	6_16997660	6_16	0.049	0.7356	1.77
165	AX-75323906	AX-80981637	427	0.06	83.64	0.684211	0.203008	1_165000717	1_165999445	1_165	0.049	0.7355	1.77
505	AX-76670042	AX-76671927	382	0.06	83.70	0.611529	0.185464	4_46000232	4_46999868	4_46	0.049	0.7355	1.77
479	AX-76620254	AX-76621889	269	0.06	83.77	0.561404	0.127820	4_20004361	4_20999751	4_20	0.049	0.7354	1.77
33	AX-75429646	AX-80889601	387	0.06	83.83	0.686717	0.182957	1_33001775	1_33998234	1_33	0.049	0.7354	1.77
288	AX-76179231	AX-76181011	259	0.06	83.89	0.583960	0.165414	2_91002179	2_91999701	2_91	0.049	0.7357	1.77
436	AX-76576653	AX-76578759	275	0.06	83.96	0.563910	0.132832	3_89000059	3_89994428	3_89	0.049	0.7357	1.77
353	AX-76515065	AX-80892407	331	0.06	84.02	0.644110	0.170426	3_6000022	3_6995451	3_6	0.049	0.7359	1.77
41	AX-75446772	AX-75448641	324	0.06	84.09	0.601504	0.177945	1_41004327	1_41995642	1_41	0.049	0.7359	1.77
261	AX-76129400	AX-76131226	320	0.06	84.15	0.601504	0.167920	2_64002255	2_64995504	2_64	0.049	0.7358	1.77
72	AX-75512399	AX-75514266	308	0.06	84.21	0.614035	0.162907	1_72001446	1_72997827	1_72	0.049	0.7359	1.77
63	AX-75492912	AX-80886310	276	0.06	84.28	0.566416	0.165414	1_63001124	1_63995624	1_63	0.049	0.7359	1.77
610	AX-76881160	AX-76883004	330	0.06	84.34	0.614035	0.182957	5_59001285	5_59775260	5_59	0.049	0.7360	1.77
371	AX-76439539	AX-76441508	331	0.06	84.41	0.614035	0.160401	3_24003566	3_24996970	3_24	0.049	0.7360	1.77
124	AX-80944752	AX-75241175	367	0.06	84.47	0.634085	0.132832	1_124002754	1_124996146	1_124	0.049	0.7361	1.77
129	AX-75249132	AX-75251229	313	0.06	84.53	0.621554	0.140351	1_129001445	1_129996229	1_129	0.049	0.7361	1.77
911	AX-76262890	AX-76266695	367	0.06	84.60	0.651629	0.147870	22_2002167	22_2999963	22_2	0.050	0.7363	1.77
404	AX-76508350	AX-76510666	263	0.06	84.66	0.563910	0.145363	3_57002054	3_57991099	3_57	0.050	0.7365	1.77
29	AX-80954776	AX-75423674	370	0.06	84.72	0.651629	0.182957	1_29001510	1_29999595	1_29	0.050	0.7367	1.77
585	AX-76822205	AX-76824405	304	0.06	84.79	0.634085	0.142857	5_34003454	5_34981535	5_34	0.050	0.7368	1.77
584	AX-76820232	AX-76822194	288	0.06	84.85	0.563910	0.175439	5_33000920	5_33998426	5_33	0.049	0.7371	1.77
314	AX-75978845	AX-75980702	282	0.06	84.91	0.563910	0.147870	2_117000983	2_117995914	2_117	0.050	0.7371	1.77
263	AX-76133262	AX-76134968	288	0.06	84.98	0.561404	0.145363	2_66002681	2_66995276	2_66	0.050	0.7371	1.77
438	AX-76580745	AX-80954446	358	0.06	85.04	0.631579	0.197995	3_91001655	3_91999970	3_91	0.050	0.7371	1.77
355	AX-76558131	AX-80949976	387	0.06	85.10	0.624060	0.170426	3_8003076	3_8999273	3_8	0.050	0.7370	1.76
25	AX-75413650	AX-75415531	327	0.06	85.17	0.654135	0.167920	1_25056427	1_25998907	1_25	0.050	0.7369	1.76
106	AX-75200013	AX-75202353	363	0.06	85.23	0.624060	0.182957	1_106001479	1_106999692	1_106	0.050	0.7368	1.76
441	AX-76587574	AX-76589872	356	0.06	85.29	0.601504	0.175439	3_94002004	3_94998337	3_94	0.050	0.7368	1.76
528	AX-76716183	AX-76718068	315	0.06	85.35	0.621554	0.157895	4_69000658	4_69993865	4_69	0.050	0.7368	1.76
257	AX-76122237	AX-76124100	296	0.06	85.42	0.611529	0.160401	2_60003525	2_60996514	2_60	0.050	0.7368	1.76
43	AX-75450602	AX-75452720	327	0.06	85.48	0.583960	0.165414	1_43004228	1_43997742	1_43	0.050	0.7368	1.76
258	AX-76124109	AX-76125828	255	0.06	85.54	0.531328	0.145363	2_61003805	2_61992322	2_61	0.050	0.7366	1.76
442	AX-76589889	AX-76592077	361	0.06	85.60	0.604010	0.155388	3_95003778	3_95999172	3_95	0.050	0.7367	1.76
339	AX-76027308	AX-76029310	279	0.06	85.67	0.561404	0.170426	2_142000020	2_142994191	2_142	0.050	0.7367	1.76
338	AX-76025212	AX-76027290	273	0.06	85.73	0.546366	0.162907	2_141004918	2_141992858	2_141	0.050	0.7367	1.76
526	AX-76712243	AX-76714172	299	0.06	85.79	0.553885	0.152882	4_67001751	4_67989051	4_67	0.050	0.7368	1.76
51	AX-75467097	AX-75469225	351	0.06	85.85	0.614035	0.165414	1_51000434	1_51997357	1_51	0.050	0.7369	1.76
504	AX-76668165	AX-77281702	309	0.06	85.91	0.601504	0.157895	4_45003114	4_45998700	4_45	0.050	0.7369	1.76
816	AX-75730859	AX-75733464	426	0.06	85.98	0.711779	0.187970	13_11003927	13_11999395	13_11	0.050	0.7367	1.75
38	AX-80867991	AX-75442738	377	0.06	86.04	0.671679	0.180451	1_38002174	1_38998289	1_38	0.050	0.7368	1.75
42	AX-75448656	AX-75450596	260	0.06	86.10	0.571429	0.155388	1_42009386	1_42999329	1_42	0.050	0.7366	1.75
156	AX-75306033	AX-75308401	363	0.06	86.16	0.676692	0.162907	1_156000416	1_156996929	1_156	0.050	0.7366	1.75
590	AX-76833320	AX-76835484	349	0.06	86.22	0.631579	0.152882	5_39000466	5_39998360	5_39	0.051	0.7365	1.75
47	AX-75458799	AX-75460976	398	0.06	86.29	0.691729	0.205514	1_47003874	1_47999987	1_47	0.050	0.7367	1.75
729	AX-77125529	AX-77128503	397	0.06	86.35	0.661654	0.167920	9_11000117	9_11998979	9_11	0.051	0.7367	1.75
200	AX-76071232	AX-76088744	329	0.06	86.41	0.641604	0.152882	2_3005807	2_3996075	2_3	0.051	0.7367	1.75
204	AX-76141606	AX-76160655	309	0.06	86.47	0.583960	0.150376	2_7000241	2_7998001	2_7	0.051	0.7369	1.75
519	AX-76697681	AX-76699712	306	0.06	86.53	0.573935	0.140351	4_60000075	4_60996461	4_60	0.051	0.7368	1.75
229	AX-80827479	AX-76076272	210	0.06	86.59	0.491228	0.120301	2_32001786	2_32998224	2_32	0.051	0.7370	1.75
254	AX-76116480	AX-76118411	275	0.06	86.66	0.573935	0.160401	2_57004499	2_57994157	2_57	0.051	0.7370	1.75
179	AX-75357208	AX-75359587	331	0.06	86.72	0.611529	0.170426	1_179001074	1_179999169	1_179	0.051	0.7371	1.75
130	AX-75251243	AX-75253553	299	0.06	86.78	0.588972	0.172932	1_130001965	1_130998727	1_130	0.051	0.7374	1.75
67	AX-75501591	AX-80742412	316	0.06	86.84	0.631579	0.162907	1_67000674	1_67998678	1_67	0.051	0.7374	1.75
116	AX-75222177	AX-75224140	317	0.06	86.90	0.624060	0.165414	1_116024185	1_116998165	1_116	0.051	0.7374	1.75
232	AX-76079690	AX-76081353	242	0.06	86.96	0.503759	0.165414	2_35001420	2_35998533	2_35	0.051	0.7373	1.74
44	AX-75452726	AX-75454829	344	0.06	87.02	0.614035	0.167920	1_44001073	1_44997785	1_44	0.051	0.7372	1.74
363	AX-76423346	AX-76425237	352	0.06	87.08	0.611529	0.190476	3_16001747	3_16998514	3_16	0.051	0.7373	1.74
328	AX-76005622	AX-76007646	316	0.06	87.14	0.631579	0.150376	2_131000463	2_131999754	2_131	0.051	0.7374	1.74
597	AX-76849316	AX-76851572	374	0.06	87.20	0.641604	0.162907	5_46000853	5_46999912	5_46	0.051	0.7375	1.74
131	AX-75184993	AX-75255743	321	0.06	87.27	0.606516	0.157895	1_131002927	1_131997291	1_131	0.051	0.7376	1.74
369	AX-76435509	AX-76437452	352	0.06	87.33	0.649123	0.165414	3_22001404	3_22998440	3_22	0.051	0.7378	1.74
811	AX-75758623	AX-75761205	513	0.06	87.39	0.731830	0.167920	13_6003685	13_6999594	13_6	0.051	0.7379	1.74
23	AX-75409500	AX-75411561	330	0.06	87.44	0.624060	0.155388	1_23001712	1_23998010	1_23	0.051	0.7380	1.74
566	AX-76780977	AX-76783227	314	0.06	87.50	0.576441	0.150376	5_15000770	5_15998814	5_15	0.051	0.7380	1.74
66	AX-75499299	AX-75501588	354	0.06	87.56	0.679198	0.147870	1_66000175	1_66999272	1_66	0.051	0.7381	1.74
400	AX-76499605	AX-76501766	316	0.06	87.62	0.616541	0.167920	3_53000640	3_53993477	3_53	0.051	0.7380	1.74
516	AX-80768250	AX-76693336	313	0.06	87.68	0.586466	0.167920	4_57000050	4_57999232	4_57	0.051	0.7380	1.74
149	AX-75291888	AX-75293643	276	0.06	87.74	0.551378	0.140351	1_149008073	1_149996423	1_149	0.051	0.7379	1.74
342	AX-76033401	AX-76035583	345	0.06	87.80	0.591479	0.157895	2_145001359	2_145998779	2_145	0.051	0.7380	1.74
87	AX-75540704	AX-75542731	326	0.06	87.86	0.596491	0.170426	1_87001768	1_87996115	1_87	0.052	0.7381	1.74
336	AX-80925548	AX-80866862	329	0.06	87.92	0.593985	0.157895	2_139006761	2_139999004	2_139	0.052	0.7381	1.74
46	AX-75456811	AX-75458786	323	0.06	87.98	0.641604	0.197995	1_46003333	1_46999340	1_46	0.052	0.7384	1.74
208	AX-81001579	AX-75985563	227	0.06	88.04	0.536341	0.145363	2_11003135	2_11998606	2_11	0.052	0.7385	1.74
527	AX-76714211	AX-76716178	345	0.06	88.10	0.641604	0.172932	4_68001472	4_68997364	4_68	0.052	0.7385	1.74
102	AX-75191015	AX-75193291	318	0.06	88.16	0.604010	0.152882	1_102001483	1_102999615	1_102	0.052	0.7384	1.73
128	AX-80792865	AX-75249126	316	0.06	88.21	0.626566	0.175439	1_128002385	1_128997272	1_128	0.052	0.7385	1.73
331	AX-76011320	AX-76013174	247	0.06	88.27	0.523810	0.165414	2_134014144	2_134998549	2_134	0.052	0.7386	1.73
367	AX-76431489	AX-76433535	388	0.06	88.33	0.669173	0.155388	3_20000278	3_20993819	3_20	0.052	0.7387	1.73
434	AX-76572311	AX-76574531	356	0.06	88.39	0.616541	0.152882	3_87003977	3_87996181	3_87	0.052	0.7388	1.73
419	AX-76540844	AX-76543001	340	0.06	88.45	0.583960	0.147870	3_72000979	3_72995643	3_72	0.052	0.7388	1.73
565	AX-76778759	AX-76780952	198	0.06	88.50	0.468672	0.140351	5_14002078	5_14987116	5_14	0.052	0.7389	1.73
444	AX-76594214	AX-76596445	344	0.06	88.56	0.583960	0.152882	3_97000550	3_97996833	3_97	0.052	0.7389	1.73
514	AX-76687285	AX-76689317	260	0.06	88.62	0.548872	0.122807	4_55003562	4_55997696	4_55	0.052	0.7389	1.73
650	AX-76974792	AX-80888009	149	0.06	88.68	0.395990	0.132832	7_1045201	7_1790619	7_1	0.052	0.7392	1.73
449	AX-76392333	AX-76394539	335	0.06	88.74	0.614035	0.165414	3_102001974	3_102996185	3_102	0.052	0.7393	1.73
500	AX-76660532	AX-76662336	262	0.06	88.79	0.556391	0.165414	4_41004144	4_41988608	4_41	0.052	0.7392	1.73
233	AX-76081356	AX-76083258	304	0.06	88.85	0.596491	0.147870	2_36000394	2_36998853	2_36	0.052	0.7392	1.73
459	AX-76608443	AX-76604117	300	0.06	88.91	0.583960	0.145363	4_50180	4_996144	4_0	0.052	0.7393	1.73
55	AX-75476226	AX-75478139	104	0.06	88.97	0.270677	0.110276	1_55021353	1_55996266	1_55	0.052	0.7395	1.73
197	AX-76050619	AX-75951203	228	0.06	89.02	0.491228	0.147870	2_22397	2_995408	2_0	0.052	0.7396	1.73
577	AX-76805156	AX-80804629	377	0.06	89.08	0.646617	0.162907	5_26000520	5_26995578	5_26	0.052	0.7397	1.73
383	AX-80876491	AX-76465799	297	0.06	89.14	0.576441	0.145363	3_36002067	3_36995251	3_36	0.052	0.7398	1.73
14	AX-80967300	AX-75298087	333	0.06	89.19	0.626566	0.162907	1_14001980	1_14997821	1_14	0.052	0.7400	1.73
763	AX-75602314	AX-80970492	87	0.06	89.25	0.318296	0.092732	10_20000294	10_20412234	10_20	0.052	0.7405	1.73
766	AX-75654735	AX-75657293	316	0.06	89.31	0.556391	0.147870	11_2000809	11_2742622	11_2	0.052	0.7405	1.73
586	AX-76824457	AX-76826601	282	0.06	89.36	0.571429	0.150376	5_35006648	5_35995637	5_35	0.052	0.7406	1.73
350	AX-76451448	AX-76472287	392	0.06	89.42	0.644110	0.152882	3_3003383	3_3999518	3_3	0.052	0.7406	1.73
455	AX-76406315	AX-76408690	363	0.06	89.48	0.629073	0.162907	3_108000266	3_108999411	3_108	0.052	0.7405	1.73
543	AX-76746739	AX-76748856	353	0.06	89.53	0.669173	0.155388	4_84002233	4_84998440	4_84	0.052	0.7406	1.73
147	AX-75288017	AX-75290173	303	0.06	89.59	0.551378	0.165414	1_147004654	1_147991671	1_147	0.052	0.7406	1.73
62	AX-75490725	AX-80813592	291	0.06	89.64	0.563910	0.140351	1_62000024	1_62998063	1_62	0.052	0.7405	1.73
467	AX-76740878	AX-76762832	291	0.06	89.70	0.581454	0.165414	4_8006247	4_8999885	4_8	0.052	0.7407	1.73
312	AX-75975233	AX-75977105	304	0.06	89.76	0.563910	0.150376	2_115004723	2_115999263	2_115	0.052	0.7407	1.73
294	AX-76190339	AX-76192134	303	0.06	89.81	0.611529	0.150376	2_97000549	2_97998490	2_97	0.052	0.7406	1.73
435	AX-76574546	AX-76576617	347	0.06	89.87	0.644110	0.117794	3_88005738	3_88983251	3_88	0.053	0.7406	1.73
231	AX-76077964	AX-76079680	296	0.06	89.92	0.566416	0.157895	2_34003561	2_34996555	2_34	0.053	0.7405	1.72
293	AX-76188386	AX-76190331	263	0.06	89.98	0.546366	0.130326	2_96002502	2_96996274	2_96	0.053	0.7406	1.72
520	AX-76699725	AX-76701900	347	0.06	90.03	0.576441	0.165414	4_61001499	4_61999721	4_61	0.053	0.7405	1.72
343	AX-76035593	AX-76037717	285	0.06	90.09	0.548872	0.180451	2_146002741	2_146997254	2_146	0.053	0.7406	1.72
440	AX-80978975	AX-80885583	307	0.06	90.15	0.531328	0.152882	3_93001659	3_93994973	3_93	0.053	0.7405	1.72
501	AX-76662360	AX-76664234	305	0.06	90.20	0.563910	0.137845	4_42002595	4_42994828	4_42	0.053	0.7405	1.72
32	AX-75427706	AX-75429636	306	0.06	90.26	0.609023	0.162907	1_32004848	1_32996905	1_32	0.053	0.7405	1.72
425	AX-76553610	AX-76555840	367	0.06	90.31	0.626566	0.157895	3_78003719	3_78999327	3_78	0.053	0.7405	1.72
85	AX-75536415	AX-75538505	359	0.05	90.37	0.606516	0.132832	1_85000672	1_85998899	1_85	0.053	0.7405	1.72
546	AX-76753167	AX-76755422	319	0.05	90.42	0.578947	0.157895	4_87021603	4_87998509	4_87	0.053	0.7408	1.72
78	AX-75522107	AX-75524190	298	0.05	90.47	0.586466	0.125313	1_78000931	1_78998024	1_78	0.053	0.7407	1.72
327	AX-76003645	AX-76005618	286	0.05	90.53	0.581454	0.172932	2_130000481	2_130998287	2_130	0.053	0.7407	1.72
507	AX-80852403	AX-76675726	274	0.05	90.58	0.551378	0.142857	4_48128338	4_48999624	4_48	0.053	0.7408	1.72
111	AX-80984117	AX-75213493	338	0.05	90.64	0.641604	0.147870	1_111001733	1_111999862	1_111	0.053	0.7407	1.72
396	AX-76491365	AX-76493398	309	0.05	90.69	0.571429	0.130326	3_49003955	3_49996799	3_49	0.053	0.7408	1.72
313	AX-80784915	AX-75978843	285	0.05	90.75	0.571429	0.145363	2_116001330	2_116998389	2_116	0.053	0.7408	1.72
277	AX-76159332	AX-76161176	274	0.05	90.80	0.531328	0.147870	2_80003122	2_80997612	2_80	0.053	0.7408	1.72
28	AX-75419723	AX-75421670	331	0.05	90.86	0.604010	0.142857	1_28003314	1_28999249	1_28	0.053	0.7410	1.72
115	AX-80736640	AX-75222160	339	0.05	90.91	0.598997	0.162907	1_115001140	1_115999819	1_115	0.053	0.7410	1.72
875	AX-75917309	AX-75887738	339	0.05	90.96	0.558897	0.140351	18_10000907	18_10999507	18_10	0.053	0.7410	1.72
344	AX-76037724	AX-76039880	278	0.05	91.02	0.533835	0.150376	2_147001875	2_147999277	2_147	0.053	0.7410	1.72
460	AX-76604228	AX-76621869	296	0.05	91.07	0.563910	0.170426	4_1000448	4_1997625	4_1	0.053	0.7411	1.72
142	AX-75277223	AX-75279115	257	0.05	91.12	0.538847	0.150376	1_142014317	1_142997646	1_142	0.053	0.7410	1.71
100	AX-75186364	AX-75188699	281	0.05	91.18	0.583960	0.140351	1_100003420	1_100988805	1_100	0.053	0.7410	1.71
522	AX-76703975	AX-76706193	291	0.05	91.23	0.578947	0.112782	4_63002352	4_63994771	4_63	0.053	0.7410	1.71
274	AX-76153383	AX-76155484	282	0.05	91.28	0.593985	0.127820	2_77000552	2_77999113	2_77	0.053	0.7412	1.71
580	AX-76811799	AX-76814089	313	0.05	91.34	0.561404	0.117794	5_29000354	5_29995193	5_29	0.053	0.7413	1.71
125	AX-80769246	AX-75243243	319	0.05	91.39	0.578947	0.147870	1_125000203	1_125995962	1_125	0.053	0.7414	1.72
540	AX-76740142	AX-76742414	296	0.05	91.44	0.526316	0.157895	4_81001865	4_81996034	4_81	0.053	0.7414	1.71
450	AX-80782630	AX-76396826	324	0.05	91.50	0.588972	0.167920	3_103009214	3_103999969	3_103	0.053	0.7414	1.71
561	AX-76891266	AX-76772202	367	0.05	91.55	0.701754	0.145363	5_10003219	5_10999373	5_10	0.053	0.7415	1.71
282	AX-76168065	AX-76170027	306	0.05	91.60	0.598997	0.147870	2_85007540	2_85992348	2_85	0.053	0.7415	1.71
452	AX-76399187	AX-80976801	347	0.05	91.65	0.649123	0.155388	3_105013262	3_105999391	3_105	0.053	0.7417	1.72
741	AX-77162565	AX-77165757	401	0.05	91.71	0.686717	0.150376	9_23001311	9_23999904	9_23	0.053	0.7416	1.71
1	AX-75560156	AX-75387904	294	0.05	91.76	0.571429	0.120301	1_1003228	1_1999125	1_1	0.053	0.7417	1.71
218	AX-76054421	AX-76055990	252	0.05	91.81	0.521303	0.142857	2_21000558	2_21901484	2_21	0.053	0.7417	1.71
464	AX-76679542	AX-76699744	284	0.05	91.86	0.591479	0.125313	4_5005829	4_5997346	4_5	0.054	0.7416	1.71
357	AX-76601274	AX-76411549	319	0.05	91.91	0.588972	0.145363	3_10001439	3_10995437	3_10	0.054	0.7416	1.71
24	AX-75411569	AX-75413541	275	0.05	91.97	0.576441	0.162907	1_24001443	1_24994263	1_24	0.054	0.7417	1.71
352	AX-76493350	AX-76515044	338	0.05	92.02	0.614035	0.140351	3_5001208	3_5999092	3_5	0.054	0.7417	1.71
545	AX-76751074	AX-76753045	246	0.05	92.07	0.551378	0.147870	4_86004165	4_86969315	4_86	0.054	0.7420	1.71
296	AX-76194128	AX-80900502	271	0.05	92.12	0.531328	0.115288	2_99005572	2_99999029	2_99	0.054	0.7418	1.71
533	AX-80937524	AX-76727680	262	0.05	92.17	0.556391	0.140351	4_74001668	4_74988693	4_74	0.054	0.7418	1.71
52	AX-80777321	AX-80740505	380	0.05	92.22	0.689223	0.160401	1_52000127	1_52998004	1_52	0.054	0.7417	1.71
13	AX-75257119	AX-80967088	290	0.05	92.27	0.548872	0.127820	1_13003777	1_13998667	1_13	0.054	0.7419	1.71
420	AX-76543013	AX-76545096	337	0.05	92.32	0.571429	0.142857	3_73000044	3_73996184	3_73	0.054	0.7419	1.71
388	AX-76474276	AX-76476415	292	0.05	92.37	0.533835	0.150376	3_41003022	3_41999789	3_41	0.054	0.7419	1.71
94	AX-75555247	AX-75557181	314	0.05	92.42	0.593985	0.135338	1_94002604	1_94997391	1_94	0.054	0.7419	1.71
256	AX-76120372	AX-76122226	229	0.05	92.47	0.501253	0.140351	2_59001048	2_59997211	2_59	0.054	0.7422	1.71
322	AX-75993864	AX-75995809	247	0.05	92.52	0.516291	0.125313	2_125000130	2_125996039	2_125	0.054	0.7421	1.71
148	AX-80869416	AX-75291875	219	0.05	92.57	0.473684	0.137845	1_148001575	1_148999760	1_148	0.054	0.7421	1.71
391	AX-76480750	AX-76482937	313	0.05	92.62	0.553885	0.132832	3_44001824	3_44999285	3_44	0.054	0.7422	1.71
22	AX-75407465	AX-75409474	358	0.05	92.67	0.629073	0.157895	1_22002398	1_22988765	1_22	0.054	0.7422	1.71
292	AX-76186670	AX-76188368	191	0.05	92.72	0.458647	0.137845	2_95000038	2_95993890	2_95	0.054	0.7421	1.70
521	AX-76701915	AX-76703960	289	0.05	92.77	0.556391	0.145363	4_62006273	4_62997901	4_62	0.054	0.7422	1.70
348	AX-76597616	AX-76432066	299	0.05	92.82	0.578947	0.135338	3_1000324	3_1990086	3_1	0.054	0.7421	1.70
886	AX-75945722	AX-75917927	343	0.05	92.87	0.606516	0.145363	19_9001097	19_9972338	19_9	0.054	0.7421	1.70
556	AX-80987705	AX-80846004	236	0.05	92.92	0.533835	0.165414	5_5002083	5_5807928	5_5	0.054	0.7421	1.70
909	AX-76275071	AX-76275560	216	0.05	92.97	0.441103	0.102757	22_11040	22_998870	22_0	0.054	0.7425	1.70
379	AX-76455495	AX-76457387	324	0.05	93.02	0.578947	0.125313	3_32001408	3_32997564	3_32	0.054	0.7427	1.70
658	AX-77050130	AX-77051044	84	0.05	93.07	0.225564	0.080201	7_7006436	7_7999380	7_7	0.054	0.7427	1.70
12	AX-75235939	AX-75257008	337	0.05	93.12	0.591479	0.132832	1_12000455	1_12999010	1_12	0.054	0.7427	1.70
824	AX-75802622	AX-80951848	428	0.05	93.17	0.689223	0.145363	14_50084	14_999797	14_0	0.054	0.7427	1.70
591	AX-76835494	AX-76837775	268	0.05	93.21	0.553885	0.117794	5_40004391	5_40999047	5_40	0.054	0.7428	1.70
283	AX-76170042	AX-76171656	218	0.05	93.26	0.471178	0.122807	2_86000058	2_86898766	2_86	0.054	0.7428	1.70
333	AX-76015646	AX-76017118	193	0.05	93.31	0.501253	0.107769	2_136229298	2_136991512	2_136	0.054	0.7427	1.70
19	AX-75390763	AX-75403358	262	0.05	93.36	0.486216	0.125313	1_19003354	1_19999353	1_19	0.054	0.7428	1.70
532	AX-76723784	AX-76725779	293	0.05	93.41	0.578947	0.150376	4_73009277	4_73991941	4_73	0.054	0.7427	1.70
330	AX-76009507	AX-80751583	207	0.05	93.46	0.471178	0.112782	2_133000519	2_133998978	2_133	0.054	0.7427	1.70
113	AX-75215663	AX-75217872	309	0.05	93.50	0.593985	0.155388	1_113000729	1_113979478	1_113	0.055	0.7426	1.70
358	AX-76411724	AX-76415753	243	0.05	93.55	0.493734	0.130326	3_11001927	3_11690099	3_11	0.055	0.7426	1.70
310	AX-75971613	AX-80766583	267	0.05	93.60	0.521303	0.115288	2_113001416	2_113992364	2_113	0.055	0.7426	1.70
334	AX-76017149	AX-76019158	285	0.05	93.65	0.563910	0.145363	2_137005397	2_137998431	2_137	0.055	0.7425	1.70
495	AX-76651132	AX-76652924	256	0.05	93.70	0.473684	0.100251	4_36003578	4_36995313	4_36	0.055	0.7425	1.70
865	AX-80811334	AX-75915973	297	0.05	93.74	0.576441	0.107769	18_82987	18_997260	18_0	0.055	0.7425	1.69
647	AX-80910836	AX-76973527	154	0.05	93.79	0.378446	0.117794	7_39605	7_995954	7_0	0.055	0.7426	1.70
421	AX-76545104	AX-76547105	338	0.05	93.84	0.596491	0.140351	3_74001640	3_74999708	3_74	0.055	0.7427	1.70
8	AX-80996784	AX-75547492	204	0.05	93.89	0.456140	0.117794	1_8001671	1_8999996	1_8	0.055	0.7430	1.70
783	AX-75652198	AX-75654953	341	0.05	93.93	0.624060	0.107769	11_19001109	11_19997265	11_19	0.055	0.7430	1.70
289	AX-76181012	AX-76182988	255	0.05	93.98	0.543860	0.117794	2_92000457	2_92998761	2_92	0.055	0.7430	1.70
542	AX-76744603	AX-76746729	310	0.05	94.03	0.581454	0.140351	4_83001010	4_83997289	4_83	0.055	0.7430	1.70
21	AX-75405422	AX-75407459	314	0.05	94.07	0.571429	0.117794	1_21007210	1_21998931	1_21	0.055	0.7431	1.70
286	AX-76175392	AX-80760744	293	0.05	94.12	0.576441	0.112782	2_89003787	2_89997478	2_89	0.055	0.7431	1.69
487	AX-76635660	AX-76637441	248	0.05	94.17	0.538847	0.107769	4_28001305	4_28997654	4_28	0.055	0.7430	1.69
285	AX-76173554	AX-76175389	277	0.05	94.22	0.546366	0.155388	2_88000219	2_88998286	2_88	0.055	0.7429	1.69
18	AX-77277518	AX-75390616	257	0.05	94.26	0.533835	0.125313	1_18005747	1_18988390	1_18	0.055	0.7430	1.69
567	AX-76783232	AX-76785320	328	0.05	94.31	0.611529	0.130326	5_16000805	5_16998250	5_16	0.055	0.7431	1.69
157	AX-75308410	AX-75310482	249	0.05	94.35	0.546366	0.117794	1_157001857	1_157998434	1_157	0.055	0.7431	1.69
600	AX-80998559	AX-76858740	362	0.05	94.40	0.694236	0.147870	5_49000452	5_49996005	5_49	0.055	0.7431	1.69
281	AX-76166180	AX-76168043	303	0.05	94.45	0.553885	0.115288	2_84002075	2_84999415	2_84	0.055	0.7432	1.69
372	AX-76441522	AX-80743212	312	0.05	94.49	0.591479	0.117794	3_25002990	3_25997361	3_25	0.055	0.7432	1.69
264	AX-76134980	AX-76136923	285	0.05	94.54	0.513784	0.120301	2_67001880	2_67995557	2_67	0.055	0.7432	1.69
376	AX-76449338	AX-76451410	267	0.05	94.58	0.586466	0.135338	3_29001173	3_29999617	3_29	0.055	0.7432	1.69
361	AX-76419301	AX-80934279	313	0.05	94.63	0.586466	0.125313	3_14005101	3_14999520	3_14	0.055	0.7432	1.69
164	AX-75321894	AX-75323903	273	0.05	94.67	0.541353	0.115288	1_164002665	1_164997944	1_164	0.055	0.7432	1.69
349	AX-76432283	AX-76451358	328	0.05	94.72	0.593985	0.135338	3_2000032	3_2998867	3_2	0.055	0.7432	1.69
445	AX-76596453	AX-76598666	293	0.05	94.77	0.513784	0.135338	3_98001604	3_98998990	3_98	0.055	0.7432	1.69
161	AX-75315964	AX-75317801	236	0.04	94.81	0.486216	0.120301	1_161000096	1_161996976	1_161	0.055	0.7432	1.69
90	AX-80881592	AX-75549322	302	0.04	94.86	0.578947	0.122807	1_90000293	1_90996208	1_90	0.055	0.7432	1.69
151	AX-75295504	AX-75297392	286	0.04	94.90	0.563910	0.122807	1_151003778	1_151999805	1_151	0.055	0.7433	1.69
359	AX-77279379	AX-76417288	267	0.04	94.94	0.541353	0.127820	3_12224444	3_12999119	3_12	0.055	0.7433	1.69
486	AX-76633792	AX-76635654	265	0.04	94.99	0.546366	0.130326	4_27000372	4_27994859	4_27	0.055	0.7433	1.69
529	AX-76718078	AX-76720030	242	0.04	95.03	0.536341	0.087719	4_70000654	4_70997711	4_70	0.055	0.7433	1.69
215	AX-76048709	AX-76050665	287	0.04	95.08	0.593985	0.125313	2_18000346	2_18999782	2_18	0.055	0.7433	1.69
226	AX-76068975	AX-76070794	323	0.04	95.12	0.586466	0.135338	2_29004781	2_29996746	2_29	0.055	0.7433	1.69
150	AX-75293654	AX-80839246	294	0.04	95.17	0.558897	0.120301	1_150001985	1_150992343	1_150	0.055	0.7433	1.69
594	AX-76842460	AX-76844656	288	0.04	95.21	0.578947	0.127820	5_43001408	5_43998349	5_43	0.055	0.7433	1.69
525	AX-76710337	AX-76712237	272	0.04	95.26	0.548872	0.112782	4_66009577	4_66998777	4_66	0.055	0.7433	1.69
17	AX-75341035	AX-75365261	242	0.04	95.30	0.523810	0.115288	1_17001076	1_17996923	1_17	0.055	0.7433	1.69
497	AX-76654796	AX-76656719	279	0.04	95.34	0.561404	0.090226	4_38007175	4_38997248	4_38	0.055	0.7433	1.69
280	AX-76164467	AX-80912665	256	0.04	95.39	0.526316	0.115288	2_83001834	2_83997168	2_83	0.055	0.7434	1.69
451	AX-76396829	AX-76399164	353	0.04	95.43	0.601504	0.117794	3_104001315	3_104984655	3_104	0.055	0.7435	1.69
216	AX-76050672	AX-76052568	275	0.04	95.47	0.563910	0.107769	2_19004950	2_19994334	2_19	0.056	0.7435	1.69
76	AX-75518058	AX-80741633	301	0.04	95.52	0.571429	0.115288	1_76002358	1_76997010	1_76	0.056	0.7435	1.68
315	AX-75980712	AX-75982613	187	0.04	95.56	0.436090	0.097744	2_118000748	2_118991333	2_118	0.056	0.7435	1.68
3	AX-75421276	AX-75442362	304	0.04	95.60	0.578947	0.140351	1_3000135	1_3999701	1_3	0.056	0.7434	1.68
690	AX-77082139	AX-77106882	265	0.04	95.64	0.526316	0.120301	8_2001996	8_2997611	8_2	0.056	0.7435	1.68
583	AX-76818418	AX-76820223	205	0.04	95.69	0.451128	0.115288	5_32001226	5_32997980	5_32	0.056	0.7436	1.68
468	AX-76762839	AX-80787203	296	0.04	95.73	0.561404	0.102757	4_9001502	4_9999279	4_9	0.056	0.7436	1.68
268	AX-76142445	AX-76144069	221	0.04	95.77	0.453634	0.107769	2_71002370	2_71989357	2_71	0.056	0.7436	1.68
598	AX-76851578	AX-76853701	284	0.04	95.81	0.523810	0.105263	5_47003017	5_47999085	5_47	0.056	0.7436	1.68
159	AX-75312452	AX-80866588	271	0.04	95.85	0.521303	0.115288	1_159003135	1_159999296	1_159	0.056	0.7435	1.68
141	AX-75275457	AX-75277216	265	0.04	95.89	0.526316	0.110276	1_141000474	1_141990666	1_141	0.056	0.7435	1.68
557	AX-76883064	AX-76884438	245	0.04	95.93	0.463659	0.127820	5_6391342	5_6999673	5_6	0.056	0.7435	1.68
523	AX-76706218	AX-76708234	276	0.04	95.98	0.528822	0.097744	4_64006402	4_64999734	4_64	0.056	0.7436	1.68
309	AX-75969679	AX-75971600	291	0.04	96.02	0.511278	0.117794	2_112003482	2_112995482	2_112	0.056	0.7435	1.68
806	AX-75756462	AX-75739699	230	0.04	96.06	0.516291	0.122807	13_1002574	13_1999797	13_1	0.056	0.7435	1.68
219	AX-76056377	AX-81001655	268	0.04	96.10	0.523810	0.127820	2_22138978	2_22996354	2_22	0.056	0.7435	1.68
53	AX-75471508	AX-75473847	325	0.04	96.14	0.588972	0.130326	1_53002697	1_53997943	1_53	0.056	0.7435	1.68
269	AX-76144126	AX-76145930	204	0.04	96.18	0.451128	0.107769	2_72018891	2_72997698	2_72	0.056	0.7435	1.68
651	AX-76993142	AX-80868289	212	0.04	96.22	0.506266	0.102757	7_156342	7_997983	7_0	0.056	0.7437	1.68
437	AX-76578784	AX-76580733	306	0.04	96.26	0.576441	0.122807	3_90008293	3_90992375	3_90	0.056	0.7437	1.68
593	AX-76840036	AX-76842452	335	0.04	96.30	0.621554	0.112782	5_42000579	5_42998677	5_42	0.056	0.7437	1.68
531	AX-76722078	AX-76723751	215	0.04	96.34	0.471178	0.105263	4_72081983	4_72990211	4_72	0.056	0.7436	1.68
297	AX-80976016	AX-75948571	207	0.04	96.38	0.458647	0.112782	2_100001014	2_100997520	2_100	0.056	0.7436	1.68
341	AX-76031230	AX-76033394	219	0.04	96.42	0.463659	0.100251	2_144002138	2_144998010	2_144	0.056	0.7437	1.68
926	AX-76319416	AX-76320534	168	0.04	96.46	0.398496	0.105263	24_6000210	24_6269740	24_6	0.056	0.7436	1.68
126	AX-75243253	AX-75245232	234	0.04	96.49	0.483709	0.100251	1_126001632	1_126993345	1_126	0.056	0.7436	1.68
581	AX-80964592	AX-80754359	268	0.04	96.53	0.498747	0.125313	5_30001461	5_30994841	5_30	0.056	0.7436	1.68
743	AX-75578773	AX-75618565	177	0.04	96.57	0.406015	0.110276	10_509881	10_999195	10_0	0.056	0.7436	1.68
465	AX-76699825	AX-76720142	263	0.04	96.61	0.571429	0.112782	4_6001408	4_6995017	4_6	0.056	0.7437	1.68
611	AX-76911570	AX-76960383	174	0.04	96.65	0.380952	0.105263	6_517174	6_997749	6_0	0.056	0.7437	1.68
592	AX-76837777	AX-76840025	263	0.04	96.68	0.496241	0.095238	5_41000480	5_41995826	5_41	0.056	0.7437	1.68
[truncated: 63 more rows]

## Sheet: BTW
Window	start	end	#SNPs	%Var	Cum%Var	p>0	p>Average	map_pos0	map_posn	chr_Mb	var(ghat)	corr	regr
[truncated: 948 more rows]

[truncated: 1 more sheets: BT%]
